# Supplementary material for: Surgical techniques and functional evaluation for vestibular lesions in the mouse: unilateral labyrinthectomy (UL) and unilateral vestibular neurectomy (UVN)
Source: J Neurol. 2020 Jun 17;267(Suppl 1):51–61. doi: 10.1007/s00415-020-09960-8 (PMC7718198; doi:10.1007/s00415-020-09960-8)
Supplement: Supplementary file 1 — Supplementary file1 (XLSX 267 kb) [file 415_2020_9960_MOESM1_ESM.xlsx]

## Sheet: Behaviour
Mouse								Surgery								Follow-up			H2 - Normal behaviour				H2 - Vestibular symptoms				J1 - Normal behaviour				J1 - Vestibular symptoms				J2 - Normal behaviour				J2 - Vestibular symptoms				J4 - Normal behaviour				J4 - Vestibular symptoms
	Implant	Mark	Goup	Sexe	DDN	UVN	UL	Date surgery	Age surgery (months)	Bleeding	If UVN- nerve seen?	Timing (minutes)	Death due to bleeding	Death due to anesthesia	côté	Facial nerve paralysis	Death	If death = day	Ability to swim	Ability to groom	Ability to move in the cage	Ability to reach for food and water (hind feet)	Head tilt	Tumbling	Twirl (tail)	Circling	Ability to swim	Ability to groom	Ability to move in the cage	Ability to reach for food and water (hind feet)	Head tilt	Tumbling	Twirl (tail)	Circling	Ability to swim	Ability to groom	Ability to move in the cage	Ability to reach for food and water (hind feet)	Head tilt	Tumbling	Twirl (tail)	Circling	Ability to swim	Ability to groom	Ability to move in the cage	Ability to reach for food and water (hind feet)	Head tilt	Tumbling	Twirl (tail)
1	3729060		G1	M	2018-11-26	1	0	2019-05-06	5.19355	0	1	18	0	0	D	1	0	-	0	0	0	0	3	3	3	2	0	1	1	0	3	2	3	3	0	1	1	1	3	2	2	2	0	1	1	1	2	1	2
2	3729172	OD refend	G2	F	2019-03-31	1	0	2019-06-17	2.51613	small	1	19	0	0	D	1	0	-	0	0	0	0	3	3	3	3	0	0	1	0	3	3	2	3	0	1	1	0	3	2	2	2	0	1	1	1	2	0	2
3	-	OG coupée	G3A	F	2019-05-21	1	0	2019-08-19	2.90323	0	1	21	0	0	D	1	0	-	0	0	0	0	3	3	3	3	0	0	1	0	3	2	3	2	0	1	2	1	3	1	2	2	0	1	2	1	2	0	3
4		OD coupée	G3B	M	2019-05-21	1	0	2019-12-02	6.29032	0	1	25	0	0	D	1	0	-	0	0	0	0	3	3	3	3	0	0	1	0	3	2	3	3	0	1	1	0	3	2	3	3	0	1	2	2	3	0	2
5		17F_Norm	SNAP	F	2019-08-13	1	0	2020-01-20	5.16129	small	1	18	0	0	D	1	0	-	0	0	0	0	3	3	3	3	0	0	1	0	3	3	3	3	0	1	2	1	3	2	3	2	0	1	2	1	3	0	3
6		23G_ODG	SNAP	M	2019-08-13	1	0	2020-01-20	5.16129	1	1	22	0	0	D	1	0	-	0	0	0	0	3	3	3	3	0	0	2	0	3	2	2	2	0	1	1	0	3	1	3	3	0	1	2	2	3	0	2
									4.53763			20.5
1		CL-A2_Norm	CLARIN	M	2019-05-30	0	1	2020-01-21	7.6129	0	-	27	0	0	D	0	0	-	0	0	0	0	3	3	3	3	0	0	1	0	3	2	3	2	0	1	2	1	2	2	3	1	0	2	2	2	2	0	3
2		CL-A2_OG	CLARIN	M	2019-05-30	0	1	2020-01-21	7.6129	0	-	21	0	0	D	1	0	-	0	0	0	0	3	3	3	3	0	1	1	0	3	2	2	3	0	1	1	1	3	2	3	0	0	3	2	3	3	0	3
5	-	IDPN-A-OD	IDPN	F	2019-11-15	0	1	2020-02-10	2.80645	3	-	12	0	0	D	1	0	-	0	0	0	0	3	3	3	3	0	1	1	0	3	3	3	3	0	1	1	1	3	1	3	2	0	2	2	2	3	0	3
3	4084374	IDPN-D_OD	IDPN	F	2019-12-13	0	1	2020-02-04	1.70968	1	-	13	0	0	D	0	0	-	0	0	0	0	3	3	3	3	0	0	1	0	3	3	3	3	0	2	2	0	3	2	3	1	0	2	2	2	3	0	2
4		IDPN-D_OG	IDPN	F	2019-12-13	0	1	2020-02-04	1.70968	2	-	14	0	0	D	1	0	-	0	0	0	0	3	3	3	3	0	0	1	0	3	3	3	3	0	1	1	1	3	1	2	2	0	3	2	1	3	0	2
6		IDPN-C-Norm	IDPN	F	2019-12-13	0	1	2020-02-10	1.90323	4	-	11	0	0	D	0	0	-	0	0	0	0	3	3	3	3	0	0	1	0	3	2	2	3	0	2	2	0	3	2	2	2	0	3	2	2	3	0	2
									3.89247			16.3333
7		IDPN-B-OG	IDPN	M	2019-12-13	0	1	2020-02-10	1.90323	5	-	12	0	0	D	1	0	-	0	0	0	0	3	3	3	3	0	0	1	0	3	3	3	3	0	1	1	1	3	1	3	2	0	3	2	2	3	0	3
																																					hours	2	24	48	96	168	672
																			Classification			0	1			2			3						UVN			H2	J1	J2	J4	J7	J28
																			Ability to swim:			quick drowning	slow drowning			tilt, head bobbing, no drowning			normal						Ability to swim:			0	0	0	0	0	0.166667
																			Ability to groom			coat dirty	no, coat clean			rare			normal						Ability to groom			0	0.166667	1	1	2	3
																			Ability to move in the cage			no	orientated movement			possibility to move frome one side of the cage to the other			normal						Ability to move in the cage			0	1.16667	1.33333	1.66667	2	3
																			Ability to reach for food			no	possibility to feed an drink			possibility to reach out to the top of the cage			normal						Ability to reach for food			0	0	0.5	1.33333	2	3
																			Head tilt			no	not horizontal			< 45°			> 45°						Head tilt			3	3	3	2.5	2.33333	1.16667
																			Tumbling			no	if stimulated (after putting down)			spontaneous			spontaneous, non-stop						Tumbling			3	2.33333	1.66667	0.166667	0	0
																			Twirl (holding from the tail)			no	if stimulated (up and down)			slow, exhaustable			immediate, fast						Twirl (holding from the tail)			3	2.66667	2.5	2.33333	2.16667	1.5
																			Circling			no	tendency			frequent			spontaneous, non-stop						Circling			2.83333	2.66667	2.33333	1.83333	1.33333	0
																																					hours	2	24	48	96	168	672
																																			UL			H2	J1	J2	J4	J7	J28
																																			Ability to swim:			0	0	0	0	0	0.333333
																																			Ability to groom			0	0.285714	1.28571	2.57143	3	3
																																			Ability to move in the cage			0	1	1.42857	2	3	3
																																			Ability to reach for food			0	0	0.714286	2	3	3
																																			Head tilt			3	3	2.85714	2.85714	2.16667	1.16667
																																			Tumbling			3	2.57143	1.57143	0	0	0
																																			Twirl (holding from the tail)			3	2.71429	2.71429	2.57143	1.66667	1.16667
																																			Circling			3	2.85714	1.42857	0.857143	0.333333	0
[truncated: 18 more columns]

## Sheet: Nonpar. test(2 samples)
	XLSTAT 2014.5.03 - Comparison of two samples (Wilcoxon, Mann-Whitney, ...) - on 22/03/2020 at 23:27:51
	Sample 1: Workbook = Souris UVN-ULv8.xlsx / Sheet = Behaviour / Range = Behaviour!$CF:$CF / 6 rows and 1 column
	Sample 2: Workbook = Souris UVN-ULv8.xlsx / Sheet = Behaviour / Range = Behaviour!$CG:$CG / 6 rows and 1 column
	Hypothesized difference (D): 0
	Significance level (%): 5
	p-value: Asymptotic p-value
	Continuity correction: Yes
	Summary statistics:
	Variable	Observations	Obs. with missing data	Obs. without missing data	Minimum	Maximum	Mean	Std. deviation
	UVN	6	0	6	18	25	20.5	2.73861
	UL	6	0	6	11	27	16.3333	6.31401
	Mann-Whitney test / Two-tailed test:
	U	26.5
	Expected value	18
	Variance (U)	38.7273
	p-value (Two-tailed)	0.198608
	alpha	0.05
	An approximation has been used to compute the p-value.
	Test interpretation:
	H0: The difference of location between the samples is equal to 0.
	Ha: The difference of location between the samples is different from 0.
	As the computed p-value is greater than the significance level alpha=0,05, one cannot reject the null hypothesis H0.
	The risk to reject the null hypothesis H0 while it is true is 19,86%.
	Ties have been detected in the data and the appropriate corrections have been applied.

## Sheet: Tests for two proportions
	XLSTAT 2014.5.03 - Tests for two proportions - on 22/03/2020 at 23:29:12
	Frequency 1: 6
	Sample size 1: 7
	Frequency 2: 6
	Sample size 2: 10
	Hypothesized difference (D): 0
	Variance: p1q1/n1+p2q2/n2
	Significance level (%): 5
	z-test for two proportions / Two-tailed test:
	95% confidence interval on the difference between the proportions:
	-0.182956	0.697242
	Difference	0.257143
	z (Observed value)	1.14518
	z (Critical value)	1.95996
	p-value (Two-tailed)	0.252136
	alpha	0.05
	Test interpretation:
	H0: The difference between the proportions is equal to 0.
	Ha: The difference between the proportions is different from 0.
	As the computed p-value is greater than the significance level alpha=0,05, one cannot reject the null hypothesis H0.
	The risk to reject the null hypothesis H0 while it is true is 25,21%.

## Sheet: BehaviouRepeated measures ANOVA
	XLSTAT 2014.5.03 - Repeated measures ANOVA - on 08/03/2020 at 21:42:49
	Y / Quantitative: Workbook = Souris UVN-ULv3.xlsx / Sheet = Behaviour (2) / Range = 'Behaviour (2)'!$AN:$AN / 60 rows and 1 column
	X / Qualitative: Workbook = Souris UVN-ULv3.xlsx / Sheet = Behaviour (2) / Range = 'Behaviour (2)'!$AK:$AM / 60 rows and 3 columns
	Data format: One column for all repetitions
	Repeated measures:
	Covariance structure: Compound Symmetry
	Constraints: a1=0
	Confidence interval (%): 95
	Use least squares means: Yes
	Summary statistics:
	Variable	Observations	Obs. with missing data	Obs. without missing data	Minimum	Maximum	Mean	Std. deviation
	Score	60	0	60	0	23	9.88333	7.50162
	Variable	Categories	Frequencies	%
	Mouse	mouse1	5	8.33333
		mouse10	5	8.33333
		mouse11	5	8.33333
		mouse12	5	8.33333
		mouse2	5	8.33333
		mouse3	5	8.33333
		mouse4	5	8.33333
		mouse5	5	8.33333
		mouse6	5	8.33333
		mouse7	5	8.33333
		mouse8	5	8.33333
		mouse9	5	8.33333
	Time	Before	12	20
		day 1	12	20
		day 28	12	20
		day 4	12	20
		day 7	12	20
	Lesion	UL	30	50
		UVN	30	50
	Correlation matrix:
	Variables	Mouse-mouse1	Mouse-mouse10	Mouse-mouse11	Mouse-mouse12	Mouse-mouse2	Mouse-mouse3	Mouse-mouse4	Mouse-mouse5	Mouse-mouse6	Mouse-mouse7	Mouse-mouse8	Mouse-mouse9	Time-Before	Time-day 1	Time-day 28	Time-day 4	Time-day 7	Lesion-UL	Lesion-UVN	Score
	Mouse-mouse1	1	-0.0909091	-0.0909091	-0.0909091	-0.0909091	-0.0909091	-0.0909091	-0.0909091	-0.0909091	-0.0909091	-0.0909091	-0.0909091	-1.46349e-17	-1.46349e-17	-8.40642e-18	1.0471e-17	1.04705e-17	-0.301511	0.301511	-0.00337767
	Mouse-mouse10	-0.0909091	1	-0.0909091	-0.0909091	-0.0909091	-0.0909091	-0.0909091	-0.0909091	-0.0909091	-0.0909091	-0.0909091	-0.0909091	-1.03586e-18	7.33276e-18	-1.25907e-17	7.33276e-18	3.14794e-18	0.301511	-0.301511	-0.0195905
	Mouse-mouse11	-0.0909091	-0.0909091	1	-0.0909091	-0.0909091	-0.0909091	-0.0909091	-0.0909091	-0.0909091	-0.0909091	-0.0909091	-0.0909091	-6.78929e-18	-6.78929e-18	-6.31324e-18	1.4132e-17	-2.60549e-18	0.301511	-0.301511	0.0371544
	Mouse-mouse12	-0.0909091	-0.0909091	-0.0909091	1	-0.0909091	-0.0909091	-0.0909091	-0.0909091	-0.0909091	-0.0909091	-0.0909091	-0.0909091	-7.95182e-18	4.16797e-19	-1.6917e-18	2.13383e-17	-3.76343e-18	0.301511	-0.301511	0.00472874
	Mouse-mouse2	-0.0909091	-0.0909091	-0.0909091	-0.0909091	1	-0.0909091	-0.0909091	-0.0909091	-0.0909091	-0.0909091	-0.0909091	-0.0909091	2.10237e-18	-6.26625e-18	-8.40642e-18	1.88396e-17	1.04705e-17	-0.301511	0.301511	-0.0358033
	Mouse-mouse3	-0.0909091	-0.0909091	-0.0909091	-0.0909091	-0.0909091	1	-0.0909091	-0.0909091	-0.0909091	-0.0909091	-0.0909091	-0.0909091	2.10237e-18	-6.26625e-18	-8.40642e-18	-2.08194e-18	1.04705e-17	-0.301511	0.301511	-0.00337767
	Mouse-mouse4	-0.0909091	-0.0909091	-0.0909091	-0.0909091	-0.0909091	-0.0909091	1	-0.0909091	-0.0909091	-0.0909091	-0.0909091	-0.0909091	2.10237e-18	2.10237e-18	-8.40642e-18	-2.08194e-18	1.04705e-17	-0.301511	0.301511	0.0290479
	Mouse-mouse5	-0.0909091	-0.0909091	-0.0909091	-0.0909091	-0.0909091	-0.0909091	-0.0909091	1	-0.0909091	-0.0909091	-0.0909091	-0.0909091	-6.26625e-18	6.28668e-18	-8.4054e-18	-2.0822e-18	1.04705e-17	-0.301511	0.301511	0.0209415
	Mouse-mouse6	-0.0909091	-0.0909091	-0.0909091	-0.0909091	-0.0909091	-0.0909091	-0.0909091	-0.0909091	1	-0.0909091	-0.0909091	-0.0909091	-6.26625e-18	6.28668e-18	-8.4054e-18	2.10212e-18	8.37833e-18	-0.301511	0.301511	-0.0195905
	Mouse-mouse7	-0.0909091	-0.0909091	-0.0909091	-0.0909091	-0.0909091	-0.0909091	-0.0909091	-0.0909091	-0.0909091	1	-0.0909091	-0.0909091	-4.17409e-18	8.37884e-18	-8.40642e-18	1.02156e-20	8.37833e-18	0.301511	-0.301511	-0.0114841
	Mouse-mouse8	-0.0909091	-0.0909091	-0.0909091	-0.0909091	-0.0909091	-0.0909091	-0.0909091	-0.0909091	-0.0909091	-0.0909091	1	-0.0909091	2.10237e-18	6.28668e-18	-8.4054e-18	-1.04508e-17	6.28617e-18	0.301511	-0.301511	-0.0114841
	Mouse-mouse9	-0.0909091	-0.0909091	-0.0909091	-0.0909091	-0.0909091	-0.0909091	-0.0909091	-0.0909091	-0.0909091	-0.0909091	-0.0909091	1	2.10237e-18	2.10237e-18	-8.4054e-18	-2.0822e-18	6.28617e-18	0.301511	-0.301511	0.0128351
	Time-Before	-1.46349e-17	-1.03586e-18	-6.78929e-18	-7.95182e-18	2.10237e-18	2.10237e-18	2.10237e-18	-6.26625e-18	-6.26625e-18	-4.17409e-18	2.10237e-18	2.10237e-18	1	-0.25	-0.25	-0.25	-0.25	-1.21753e-17	1.21781e-17	0.013443
	Time-day 1	-1.46349e-17	7.33276e-18	-6.78929e-18	4.16797e-19	-6.26625e-18	-6.26625e-18	2.10237e-18	6.28668e-18	6.28668e-18	8.37884e-18	6.28668e-18	2.10237e-18	-0.25	1	-0.25	-0.25	-0.25	6.32847e-18	-6.32564e-18	-0.0369681
	Time-day 28	-8.40642e-18	-1.25907e-17	-6.31324e-18	-1.6917e-18	-8.40642e-18	-8.40642e-18	-8.40642e-18	-8.4054e-18	-8.4054e-18	-8.40642e-18	-8.4054e-18	-8.4054e-18	-0.25	-0.25	1	-0.25	-0.25	1.16823e-17	-1.16913e-17	-0.059373
	Time-day 4	1.0471e-17	7.33276e-18	1.4132e-17	2.13383e-17	1.88396e-17	-2.08194e-18	-2.08194e-18	-2.0822e-18	2.10212e-18	1.02156e-20	-1.04508e-17	-2.0822e-18	-0.25	-0.25	-0.25	1	-0.25	1.55809e-17	-1.55786e-17	-0.00336074
	Time-day 7	1.04705e-17	3.14794e-18	-2.60549e-18	-3.76343e-18	1.04705e-17	1.04705e-17	1.04705e-17	1.04705e-17	8.37833e-18	8.37833e-18	6.28617e-18	6.28617e-18	-0.25	-0.25	-0.25	-0.25	1	-2.14254e-17	2.14277e-17	0.0862589
	Lesion-UL	-0.301511	0.301511	0.301511	0.301511	-0.301511	-0.301511	-0.301511	-0.301511	-0.301511	0.301511	0.301511	0.301511	-1.21753e-17	6.32847e-18	1.16823e-17	1.55809e-17	-2.14254e-17	1	-1	0.00672148
	Lesion-UVN	0.301511	-0.301511	-0.301511	-0.301511	0.301511	0.301511	0.301511	0.301511	0.301511	-0.301511	-0.301511	-0.301511	1.21781e-17	-6.32564e-18	-1.16913e-17	-1.55786e-17	2.14277e-17	-1	1	-0.00672148
	Score	-0.00337767	-0.0195905	0.0371544	0.00472874	-0.0358033	-0.00337767	0.0290479	0.0209415	-0.0195905	-0.0114841	-0.0114841	0.0128351	0.013443	-0.0369681	-0.059373	-0.00336074	0.0862589	0.00672148	-0.00672148	1
	Regression of variable Score:
	Goodness of fit statistics:
	Observations	60
	Sum of weights	60
	-2 Res Log(Likelihood)	147.7
	AIC	151.7
	AICC	151.91
	SBC	155.888
	CAIC	157.888
	Iterations	7
	Covariance parameters	2
	Number of fixed effects	1
	Number of random effects	0
	Number of subjects	12
	Maximum number of observations per subject	5
	Covariance parameters - Repeated factor:
		Parameters	Standard error	Z	Pr > Z
	Variance	0.88	0.196774	4.47214	< 0,0001
	Sigma 1	-0.0766667	0.0593481	-1.29181	0.196422
	Null model likelihood ratio test:
	DF	Chi-square	Pr > Chi²
	1	1.16242	0.280964
	Type III tests of fixed effects:
	Effects	Num DF	Den DF	F	Pr > F
	Time*Lesion	9	50	418.043	< 0,0001
	Model parameters:
	Source	Value	Standard error	t	Pr > |t|	Lower bound (95%)	Upper bound (95%)
	Intercept	-1.51619e-15	0.365908	-4.14365e-15	1	-0.731926	0.731926
	Time-Before*Lesion-UL	0
	Time-Before*Lesion-UVN	-2.43357e-16	0.517472	-4.7028e-16	1	-1.0351	1.0351
	Time-day 1*Lesion-UL	21.6667	0.541603	40.0047	< 0,0001	20.5833	22.75
	Time-day 1*Lesion-UVN	21.3333	0.517472	41.226	< 0,0001	20.2982	22.3684
	Time-day 28*Lesion-UL	5	0.541603	9.23186	< 0,0001	3.91663	6.08337
	Time-day 28*Lesion-UVN	5.5	0.517472	10.6286	< 0,0001	4.4649	6.5351
	Time-day 4*Lesion-UL	11.5	0.541603	21.2333	< 0,0001	10.4166	12.5834
	Time-day 4*Lesion-UVN	14.8333	0.517472	28.665	< 0,0001	13.7982	15.8684
	Time-day 7*Lesion-UL	7.16667	0.541603	13.2323	< 0,0001	6.0833	8.25003
	Time-day 7*Lesion-UVN	11.8333	0.517472	22.8676	< 0,0001	10.7982	12.8684
	Time*Lesion / Tukey (HSD) / Analysis of the differences between the categories with a confidence interval of 95%:
	Contrast	Difference	Standard-error	t	Pr > |t|	Significant
	Time-day 1*Lesion-UL vs Time-Before*Lesion-UVN	21.6667	0.517472	41.8702	< 0,0001	Yes
	Time-day 1*Lesion-UL vs Time-Before*Lesion-UL	21.6667	0.517472	41.8702	< 0,0001	Yes
	Time-day 1*Lesion-UL vs Time-day 28*Lesion-UL	16.6667	0.517472	32.2078	< 0,0001	Yes
	Time-day 1*Lesion-UL vs Time-day 28*Lesion-UVN	16.1667	0.517472	31.2416	< 0,0001	Yes
	Time-day 1*Lesion-UL vs Time-day 7*Lesion-UL	14.5	0.517472	28.0208	< 0,0001	Yes
	Time-day 1*Lesion-UL vs Time-day 4*Lesion-UL	10.1667	0.517472	19.6468	< 0,0001	Yes
	Time-day 1*Lesion-UL vs Time-day 7*Lesion-UVN	9.83333	0.517472	19.0026	< 0,0001	Yes
	Time-day 1*Lesion-UL vs Time-day 4*Lesion-UVN	6.83333	0.517472	13.2052	< 0,0001	Yes
	Time-day 1*Lesion-UL vs Time-day 1*Lesion-UVN	0.333333	0.517472	0.644157	0.522418	No
	Time-day 1*Lesion-UVN vs Time-Before*Lesion-UVN	21.3333	0.517472	41.226	< 0,0001	Yes
	Time-day 1*Lesion-UVN vs Time-Before*Lesion-UL	21.3333	0.517472	41.226	< 0,0001	Yes
	Time-day 1*Lesion-UVN vs Time-day 28*Lesion-UL	16.3333	0.517472	31.5637	< 0,0001	Yes
	Time-day 1*Lesion-UVN vs Time-day 28*Lesion-UVN	15.8333	0.517472	30.5974	< 0,0001	Yes
	Time-day 1*Lesion-UVN vs Time-day 7*Lesion-UL	14.1667	0.517472	27.3767	< 0,0001	Yes
	Time-day 1*Lesion-UVN vs Time-day 4*Lesion-UL	9.83333	0.517472	19.0026	< 0,0001	Yes
	Time-day 1*Lesion-UVN vs Time-day 7*Lesion-UVN	9.5	0.517472	18.3585	< 0,0001	Yes
	Time-day 1*Lesion-UVN vs Time-day 4*Lesion-UVN	6.5	0.517472	12.5611	< 0,0001	Yes
	Time-day 4*Lesion-UVN vs Time-Before*Lesion-UVN	14.8333	0.517472	28.665	< 0,0001	Yes
	Time-day 4*Lesion-UVN vs Time-Before*Lesion-UL	14.8333	0.517472	28.665	< 0,0001	Yes
	Time-day 4*Lesion-UVN vs Time-day 28*Lesion-UL	9.83333	0.517472	19.0026	< 0,0001	Yes
	Time-day 4*Lesion-UVN vs Time-day 28*Lesion-UVN	9.33333	0.517472	18.0364	< 0,0001	Yes
	Time-day 4*Lesion-UVN vs Time-day 7*Lesion-UL	7.66667	0.517472	14.8156	< 0,0001	Yes
	Time-day 4*Lesion-UVN vs Time-day 4*Lesion-UL	3.33333	0.517472	6.44157	< 0,0001	Yes
	Time-day 4*Lesion-UVN vs Time-day 7*Lesion-UVN	3	0.517472	5.79741	< 0,0001	Yes
	Time-day 7*Lesion-UVN vs Time-Before*Lesion-UVN	11.8333	0.517472	22.8676	< 0,0001	Yes
	Time-day 7*Lesion-UVN vs Time-Before*Lesion-UL	11.8333	0.517472	22.8676	< 0,0001	Yes
	Time-day 7*Lesion-UVN vs Time-day 28*Lesion-UL	6.83333	0.517472	13.2052	< 0,0001	Yes
	Time-day 7*Lesion-UVN vs Time-day 28*Lesion-UVN	6.33333	0.517472	12.239	< 0,0001	Yes
	Time-day 7*Lesion-UVN vs Time-day 7*Lesion-UL	4.66667	0.517472	9.01819	< 0,0001	Yes
	Time-day 7*Lesion-UVN vs Time-day 4*Lesion-UL	0.333333	0.517472	0.644157	0.522418	No
	Time-day 4*Lesion-UL vs Time-Before*Lesion-UVN	11.5	0.517472	22.2234	< 0,0001	Yes
	Time-day 4*Lesion-UL vs Time-Before*Lesion-UL	11.5	0.517472	22.2234	< 0,0001	Yes
	Time-day 4*Lesion-UL vs Time-day 28*Lesion-UL	6.5	0.517472	12.5611	< 0,0001	Yes
	Time-day 4*Lesion-UL vs Time-day 28*Lesion-UVN	6	0.517472	11.5948	< 0,0001	Yes
	Time-day 4*Lesion-UL vs Time-day 7*Lesion-UL	4.33333	0.517472	8.37404	< 0,0001	Yes
	Time-day 7*Lesion-UL vs Time-Before*Lesion-UVN	7.16667	0.517472	13.8494	< 0,0001	Yes
	Time-day 7*Lesion-UL vs Time-Before*Lesion-UL	7.16667	0.517472	13.8494	< 0,0001	Yes
	Time-day 7*Lesion-UL vs Time-day 28*Lesion-UL	2.16667	0.517472	4.18702	0.000114419	Yes
	Time-day 7*Lesion-UL vs Time-day 28*Lesion-UVN	1.66667	0.517472	3.22078	0.0022494	Yes
	Time-day 28*Lesion-UVN vs Time-Before*Lesion-UVN	5.5	0.517472	10.6286	< 0,0001	Yes
	Time-day 28*Lesion-UVN vs Time-Before*Lesion-UL	5.5	0.517472	10.6286	< 0,0001	Yes
	Time-day 28*Lesion-UVN vs Time-day 28*Lesion-UL	0.5	0.517472	0.966235	0.338577	No
	Time-day 28*Lesion-UL vs Time-Before*Lesion-UVN	5	0.517472	9.66235	< 0,0001	Yes
	Time-day 28*Lesion-UL vs Time-Before*Lesion-UL	5	0.517472	9.66235	< 0,0001	Yes
	Time-Before*Lesion-UL vs Time-Before*Lesion-UVN	2.43357e-16	0.517472	4.7028e-16	1	No
	Tukey's d critical value:			4.68151
	Category	LS means	Groups
	Time-day 1*Lesion-UL	21.6667	A
	Time-day 1*Lesion-UVN	21.3333	A
	Time-day 4*Lesion-UVN	14.8333		B
	Time-day 7*Lesion-UVN	11.8333			C
	Time-day 4*Lesion-UL	11.5			C
	Time-day 7*Lesion-UL	7.16667				D
	Time-day 28*Lesion-UVN	5.5					E
	Time-day 28*Lesion-UL	5					E
	Time-Before*Lesion-UL	-1.51619e-15						F
	Time-Before*Lesion-UVN	-1.75955e-15						F

## Sheet: Gains (SD)
	Implant	Mark	Goup	Sexe	DDN	UVN	UL	Side NS	pre-Nb NS		pre-0.2Hz	Phase	pre-0.5Hz	Phase	pre-1Hz	Phase		pre-OVAR-CCW	Gain Mod	Latence	phase	VAF	pre-OVAR-CW	Gain Mod	Latence	phase	VAF	pre-Overall OVAR		50	40	30	20	10	0	-10	-20	-30	-40	-50	pre-overall-Tilt	pre-left-Tilt	pre-right-Tilt		pre-CCWstart-Tau	pre-CCWstop-Tau	pre-CWstart-Tau	pre-CWstop-Tau	Left stim Tau
1	3729060		G1	M	2018-11-26	1	0	-	0		0.53	15.84	0.69	8.82	0.94	-3.24		-0.0465	0.0301	2.347	117.348	0.6849	0.0864	0.0729	-3.3836	-169.178	0.5241	0.06645		39.4353	21.5903	11.7347	8.21242	0.22612	0	-3.07079	-9.709	-15.1354	-16.2365	-35.6471	0.587699	0.756546	0.637597		3.7037	4.90196	2.36407	6.41026	5.05698
2	3729172	OD refend	G2	F	2019-03-31	1	0	-	0		0.3	28.872	0.59	10.98	0.69	-2.16		-0.1377	0.058	2.1705	108.526	0.1913	0.115	0.03	3.1612	158.062	0.4398	0.12635		37.5626	21.7844	2.78778	0.428205	-6.28911	0	-14.2321	-10.2849	-26.7691	-36.0181	-34.4016	0.64461	0.783981	0.725286		1.87617	1.66667	1.08578	2.23714	2.05665
3	-	OG coupée	G3A	F	2019-05-21	1	0	-	0		0.17	30.744	0.41	16.56	0.44	5.4		-0.1423	0.0146	2.4682	123.41	0.0237	0.0863	0.0978	3.4592	172.959	0.6906	0.1143		34.3705	14.6864	19.5535	23.0775	6.6949	0	3.94485	-8.6096	-7.79765	-17.6473	-31.1239	0.549986	0.549437	0.627383		2.98507	7.93651	2.47525	1.0661	2.02559
4		OD coupée	G3B	M	2019-05-21	1	0	-	0		0.4	8.136	0.59	5.76	0.72	0.72		-0.0241	0.0634	3.0736	153.678	0.5665	0.1301	0.0786	-3.5665	-178.323	0.3658	0.0771		26.2675	7.5119	9.31108	2.38753	7.24507	0	-2.51718	-0.604633	-10.753	-17.3967	-22.938	0.383273	0.397318	0.48422		2.30415	3.5461	3.98406	2.3753	2.33972
5		17F_Norm	SNAP	F	2019-08-13	1	0	-	0		0.33	26.64	0.61	7.02	0.65	-3.96		-0.1233	0.0725	2.6257	131.286	0.4803	0.1018	0.1041	-3.0089	-150.445	0.8402	0.11255		31.9124	21.7005	16.6046	9.83498	4.95891	0	-6.64807	-8.92408	-20.3073	-37.7422	-39.52	0.686176	0.618732	0.863617		5.95238	2.39808	3.34448	6.94444	6.44841
6		23G_ODG	SNAP	M	2019-08-13	1	0		0		0.36	36.864	0.73	12.06	1	1.8		-0.1246	0.0191	1.4843	74.2174	0.0201	0.2055	0.0531	3.4446	172.229	0.4259	0.16505		38.0681	22.407	17.6794	15.8746	11.5195	0	-7.54858	-8.16279	-19.411	-27.0927	-32.9017	0.664783	0.642307	0.669682		5.18135	4.16667	3.59712	5.55556	5.36845
AVERAGE								-	0		0.348333	24.516	0.603333	10.2	0.74	-0.24		0.09975	0.04295	2.36155	118.078	0.3278	0.12085	0.07275	0.0176667	0.883933	0.547733	0.1103		34.6027	18.2801	12.9452	9.9692	4.05923	0	-5.01198	-7.71583	-16.6956	-25.3556	-32.7554	0.586088	0.62472	0.667964		3.66714	4.10266	2.80846	4.09813	3.88263
SD								-	0	#DIV/0!	0.118561	10.5672	0.110755	3.90507	0.204255	3.56139	#DIV/0!	0.0509535	0.0247207	0.528099	26.4037	0.287591	0.0447857	0.0277786	3.66182	183.09	0.182263	0.0355001	#DIV/0!	4.91714	6.01393	6.28202	8.46542	6.25048	0	6.07188	3.56652	6.91109	9.75761	5.58386	0.111423	0.141751	0.12482	#DIV/0!	1.61536	2.21318	1.05523	2.49785	1.96639
1		CL-A2_Norm	CLARIN	M	2019-05-30	0	1	-	0		0.12	36.072	0.44	13.5	0.61	1.44		-0.0926	0.0652	0.5959	29.7931	0.7777	0.0568	0.0207	-3.281	-164.048	0.6112	0.0747		40.1052	30.9654	15.8105	14.8896	3.01846	0	-0.297529	-22.7601	-19.9103	-23.9865	-32.6283	0.699321	0.815108	0.661025		4.08163	2.32558	1.87617	2.849	3.46532
2		CL-A2_OG	CLARIN	M	2019-05-30	0	1	-	0		0.4	32.328	0.81	15.3	0.87	-3.24		-0.0875	0.0485	2.1367	106.834	0.6441	0.0908	0.0451	-2.7178	-135.891	0.627	0.08915		43.189	38.1911	25.4658	13.0767	3.71715	0	-6.47601	-14.6531	-25.8322	-34.6484	-40.014	0.842654	0.947875	0.845046		4.13223	2.5974	2.34192	3.07692	3.60458
3		IDPN-A-OD	IDPN	F	2019-12-13	0	1	-	0		0.22	39.312	0.7	18.72	0.88	0.36		-0.2019	0.1009	-2.2522	-112.608	0.401	0.0472	0.0425	1.4603	73.0127	0.2166	0.12455		26.4113	22.8664	18.9208	1.03846	3.0894	0	-3.78701	-14.2297	-22.7044	-22.4666	-24.776	0.545052	0.597914	0.538267		2.57732	3.11526	1.07411	2.87356	2.72544
4		IDPN-C_Norm	IDPN	F	2019-12-13	0	1	-	0		0.27	23.184	0.51	8.1324	0.51	1.8144		-0.0286	0.0462	1.6235	81.176	0.5535	0.0407	0.0659	-3.4791	-173.953	0.1863	0.03465		38.3717	32.7353	12.9664	15.6182	0.0906027	0	-13.6272	-11.393	-8.41016	-13.0268	-21.3751	0.557866	0.820402	0.29169		5.34759	5.71429	6.17284	3.84615	4.59687
5	-	IDPN-D_OD	IDPN	F	2019-11-15	0	1	-	0		0.29	16.92	0.45	-5.94	0.48	-9.36		-0.1973	0.0564	2.814	140.698	0.1718	0.2287	0.1422	-3.3595	-167.976	0.8178	0.213		12.5576	14.2911	13.692	7.8671	5.21128	0	-3.46697	-7.94909	-13.8964	-16.3648	-25.7066	0.397291	0.273864	0.494782		1.31062	4.90196	4.54545	5.52486	3.41774
6		IDPN-D_OG	IDPN	F	2019-12-13	0	1	-	0		0.22	27.936	0.58	10.08	0.63	-3.96		-0.1686	0.0921	1.5502	77.5081	0.6194	0.1214	0.0434	2.5657	128.285	0.0539	0.145		25.113	18.1853	14.5173	6.98597	7.77819	0	-12.7815	-17.8166	-33.3546	-39.0886	-46.4528	0.727914	0.46948	0.933495		4.65116	4.54545	5.07614	7.87402	6.26259
AVERAGE								-	0		0.253333	29.292	0.581667	9.9654	0.663333	-2.1576		0.129417	0.0682167	1.07802	53.9002	0.527917	0.0976	0.0599667	-1.46857	-73.4285	0.4188	0.113508		30.958	26.2058	16.8955	9.91267	3.81751	0	-6.73936	-14.8003	-20.6847	-24.9303	-31.8255	0.62835	0.654107	0.627384		3.68343	3.86666	3.51444	4.34075	4.01209
SD								-	0	#DIV/0!	0.0928799	8.34025	0.147434	8.64811	0.173628	4.2744	#DIV/0!	0.0702478	0.0230687	1.78761	89.3791	0.213467	0.0710525	0.042755	2.73192	136.595	0.30583	0.0621776	#DIV/0!	11.676	9.23445	4.69223	5.63623	2.55727	0	5.38406	5.12547	8.81417	10.1678	9.77752	0.158853	0.253655	0.236824	#DIV/0!	1.47781	1.37818	2.02894	2.00529	1.25543
	Implant	Mark	Goup	Sexe	DDN	UVN	UL	Side NS	J1-Nb NS		J1-0.2Hz		J1-0.5Hz		J1-1Hz			J1-OVAR-CCW	Gain Mod	Latence	phase	VAF	J1-OVAR-CW	Gain Mod	Latence	phase	VAF	J1-Overall OVAR		50	40	30	20	10	0	-10	-20	-30	-40	-50	J1-overall-Tilt	J1-left-Tilt	J1-right-Tilt		J1-CCWstart-Tau	J1-CCWstop-Tau	J1-CWstart-Tau	J1-CWstop-Tau	Left stim Tau
1	3729060		G1	M	2018-11-26	1	0	L	14		0.01	69.984	0.06	44.64	0.23	69.48		-0.0104	0.0734	2.0137	100.687	0.6175	0.0156	0.0635	-3.1088	-155.441	0.7159	0.013		9.71289	13.2753	9.31217	10.552	5.1328	0	7.69234	-2.99717	-7.99326	-23.7372	-19.8962	0.338682	0.205006	0.567902		0	0	0	0	0
2	3729172	OD refend	G2	F	2019-03-31	1	0	L	46		0.01	15.696	0.03	73.44	0.05	-12.24		0.038	0.0624	0.2248	11.2405	0.4549	-0.0051	0.0225	2.9351	146.753	0.4699	0.02155		21.229	17.4756	15.7369	9.20343	5.85351	0	2.00589	-2.22626	-1.36544	-15.4093	-19.01	0.373408	0.421557	0.418386		0	0	0	0	0
3	-	OG coupée	G3A	F	2019-05-21	1	0	L	42		0.04	77.112	0.01	-29.16	0.08	-7.92		-0.0116	0.0826	1.3581	67.9054	0.8258	-0.0034	0.035	0.4638	23.1897	0.4501	0.0075		7.66742	5.71552	8.41678	7.56263	2.52906	0	3.2526	-0.0914179	-0.278391	-5.83604	-6.42569	0.143038	0.139287	0.170232		0	0	0	0	0
4		OD coupée	G3B	M	2019-05-21	1	0	L	8		0.07	20.448	0.06	64.44	0.06	-47.16		-0.007	0.0174	0.2723	13.6164	0.8532	0.0032	0.0519	-1.2629	-63.1436	0.3825	0.0051		21.3859	2.69297	17.3517	4.84079	7.12456	0	-1.64836	-3.80319	11.8541	-4.89996	1.70946	0.155734	0.303274	-0.0412851		0	0	0	0	0
5		17F_Norm	SNAP	F	2019-08-13	1	0	L	37		0.03	34.128	0.05	54.36	0.1	62.64		0.0112	0.0047	-0.4579	-22.8957	0.089	0.0099	0.0157	2.0767	103.836	0.6934	0.01055		30.2429	23.5243	22.5841	14.7361	10.9198	0	-3.98676	-10.6634	-14.3269	-17.6735	-20.9405	0.542861	0.562503	0.426932		0	0	0	0	0
6		23G_ODG	SNAP	M	2019-08-13	1	0	L	40		0.04	85.968	0.11	75.6	0.1	42.84		0.0136					0.0211					0.01735		37.1359	42.17	21.0199	8.32557	3.5614	0	4.71962	6.42393	3.91723	-24.8997	-29.4972	0.595816	0.897714	0.682431		0	0	0	0	0
AVERAGE									31.1667		0.0333333	50.556	0.0533333	47.22	0.103333	17.94		0.00563333	0.0481	0.6822	34.1106	0.56808	0.00688333	0.03772	0.22078	11.039	0.54236	0.0125083		21.229	17.4756	15.7369	9.20343	5.85351	0	2.00589	-2.22626	-1.36544	-15.4093	-15.6767	0.358257	0.421557	0.370766		0	0	0	0	0
SEM									16.0052	#DIV/0!	0.0225093	30.7515	0.0338625	39.1943	0.0653197	47.1	#DIV/0!	0.0192651	0.03486	0.988281	49.4146	0.313242	0.0104891	0.0199349	2.45756	122.878	0.151861	0.00615203	#DIV/0!	11.4091	14.2889	5.86963	3.31436	2.9701	0	4.25487	5.54347	9.11889	8.5632	11.2738	0.188923	0.278263	0.265111	#DIV/0!	0	0	0	0	0
1		CL-A2_Norm	CLARIN	M	2019-05-30	0	1	L	12		0.04	3.528	0.13	13.86	0.3	-28.44		-0.0126	0.0157	2.6762	133.81	0.3845	-0.0056	0.0311	-3.0258	-151.29	0.596	0.0091		21.8151	24.0828	2.63782	2.39468	-0.993992	0	-0.641896	-3.62004	-9.71269	-11.9464	-9.16143	0.316117	0.527283	0.245181		0	0	0	0	0
2		CL-A2_OG	CLARIN	M	2019-05-30	0	1	L	33		0.09	31.32	0.11	-77.22	0.14	99.72		-0.0443	0.0059	1.875	93.7479	0.0564	-0.0527	0.0077	-1.0438	-52.1916	0.0864	0.0485		35.4216	32.7347	33.8793	34.491	13.5144	0	-0.988565	4.05313	-0.864415	9.5498	5.09825	0.385424	0.669021	-0.149111		0	0	0	0	0
3	4084374	IDPN-A-OD	IDPN	F	2019-12-13	0	1	L	22		0.01	55.944	0	-94.14	0.04	63.72		-0.0089	0.0138	1.5142	75.7091	0.4085	0.0019	0.0058	-2.2831	-114.156	0.0657	0.0054		21.7465	-12.9552	1.86607	2.26629	-3.19349	0	0.633842	-3.00737	-48.8403	-58.7146	3.12334	0.395448	0.225849	0.595033		0	0	0	0	0
4		IDPN-C_Norm	IDPN	F	2019-12-13	0	1	L	31		0.09	32.4	0.13	-48.06	0.31	36.36		-0.0575	0.0092	-2.1322	-106.612	0.0875	-0.0468	0.0207	-2.0531	-102.654	0.5189	0.05215		35.8911	31.8873	32.9954	16.5852	-1.83262	0	-1.05892	12.0721	-1.71026	3.73411	2.22338	0.357564	0.848644	-0.0334674		0	0	0	0	0
5	-	IDPN-D_OD	IDPN	F	2019-11-15	0	1	L	6		0.02	21.888	0.04	25.92	0.12	2.88		0.0054	0.0617	1.8134	90.6712	0.663	-0.0041	0.0557	-2.7762	-138.81	0.7316	0.00475		28.7186	18.9374	17.8446	13.9343	1.87358	0	-0.513885	2.37446	-15.2819	-14.3443	0.320883	0.363638	0.567699	0.164409		0	0	0	0	0
6		IDPN-D_OG	IDPN	F	2019-12-13	0	1	L	11		0.01	27.504	0.11	67.32	0.08	8.64		0.0065	0.0108	0.0638	3.1917	0.2712	-0.0021	0.0239	-2.3725	-118.625	0.8447	0.0043		28.7186	18.9374	17.8446	13.9343	1.87358	0	-0.513885	2.37446	-15.2819	-14.3443	0.320883	0.363638	0.567699	0.164409		0	0	0	0	0
AVERAGE									19.1667		0.0433333	28.764	0.0866667	-18.72	0.165	30.48		0.0185667	0.0195167	0.9684	48.4196	0.31185	0.0182333	0.02415	-2.25908	-112.954	0.473883	0.0207		28.7186	18.9374	17.8446	13.9343	1.87358	0	-0.513885	2.37446	-15.2819	-14.3443	0.320883	0.363638	0.567699	0.164409		0	0	0	0	0
SEM									11.2324	#DIV/0!	0.0377712	16.9955	0.0539135	63.9192	0.113798	46.1388	#DIV/0!	0.0264945	0.02095	1.74255	87.1281	0.225905	0.024613	0.0182373	0.691093	34.5541	0.327908	0.0230389	#DIV/0!	6.20716	16.7432	13.9515	11.823	6.05216	0	0.60927	5.68789	17.6025	23.9676	4.98419	0.0275015	0.203809	0.256675	#DIV/0!	0	0	0	0	0
	Implant	Mark	Goup	Sexe	DDN	UVN	UL	Side NS	J4-Nb NS		J4-0.2Hz		J4-0.5Hz		J4-1Hz			J4-OVAR-CCW	Gain Mod	Latence	phase	VAF	J4-OVAR-CW	Gain Mod	Latence	phase	VAF	J4-Overall OVAR		50	40	30	20	10	0	-10	-20	-30	-40	-50	J4-overall-Tilt	J4-left-Tilt	J4-right-Tilt		J4-CCWstart-Tau	J4-CCWstop-Tau	J4-CWstart-Tau	J4-CWstop-Tau	Left stim Tau
1	3729060		G1	M	2018-11-26	1	0	L	7		0.04	68.904	0.13	46.44	0.27	24.12		0.0588					0.0203					0.03955		15.1928	16.1772	13.0706	7.21645	4.18997	0	-1.91963	-7.12017	-7.78033	-10.6792	-13.9787	0.318745	0.336514	0.276664		0	0	0	0	0
2	3729172	OD refend	G2	F	2019-03-31	1	0	L	33		0.06	17.352	0.09	-9	0.16	-7.2		-0.0025	0.0053	1.2878	64.3907	0.1181	-0.0171	0.0297	-2.6014	-130.068	0.6672	0.0098		-2.97628	12.6345	13.7341	-0.070502	1.24858	0	-4.55775	-5.87985	-12.7095	-10.6747	-19.0576	0.245817	0.094517	0.344196		0	0	0	0	0
3	-	OG coupée	G3A	F	2019-05-21	1	0	L	28		0.04	79.344	0.13	12.9276	0.2	32.76		0.0635					0.0352					0.04935		15.1928	16.1772	13.0706	7.21645	4.18997	0	-1.91963	-7.12017	-7.78033	-10.6792	-13.9787	0.318745	0.336514	0.276664		0	0	0	0	0
4		OD coupée	G3B	M	2019-05-21	1	0	L	4		0.05	29.592	0.26	19.62	0.37	6.12		-0.0336	0.0188	2.2255	111.275	0.1996	0.0185	0.037	-2.0946	-104.731	0.8067	0.02605		22.7518	15.9628	15.5619	9.68736	3.25817	0	1.60129	-7.02349	0.806555	-6.26292	-10.1216	0.302377	0.450707	0.18963		1.16822	2.57732	0	0	0.584112
5		17F_Norm	SNAP	F	2019-08-13	1	0	L	13		0.19	23.184	0.22	8.28	0.36	-4.32		0.0027	0.0883	-1.7225	-86.1244	0.9022	0.043	0.0239	-3.6641	-183.206	0.0453	0.02285		26.4497	23.1497	15.1226	10.813	8.17501	0	-2.72097	-10.1623	-11.1242	-20.9696	-23.7709	0.508334	0.51852	0.498749		4.65116	4.87805	1.94553	0	2.32558
6		23G_ODG	SNAP	M	2019-08-13	1	0	L	24		0.03	38.448	0.11	40.68	0.37	9.36		0.0626					0.0413					0.05195		14.5462	12.9618	7.86392	8.43594	4.07812	0	-2.00109	-5.41503	-8.09426	-4.80943	-2.9648	0.218451	0.282314	0.0740808		0	1.4245	1.43472	1.63132	0.815661
AVERAGE									18.1667		0.0683333	42.804	0.156667	19.8246	0.288333	10.14		0.02525	0.0374667	0.596933	29.8473	0.406633	0.0235333	0.0302	-2.7867	-139.335	0.5064	0.0332583		15.1928	16.1772	13.0706	7.21645	4.18997	0	-1.91963	-7.12017	-7.78033	-10.6792	-13.9787	0.318745	0.336514	0.276664		0.969898	1.47998	0.563374	0.271887	0.620892
SEM									11.8561	#DIV/0!	0.0604704	25.4663	0.067429	20.7609	0.092826	15.7076	#DIV/0!	0.0417746	0.0445374	2.06268	103.134	0.431104	0.0224391	0.0065643	0.80099	40.0499	0.40537	0.0164833	#DIV/0!	10.1429	3.78288	2.7556	3.83738	2.25446	0	2.00027	1.6559	4.6757	5.65422	7.18144	0.101577	0.146742	0.143176	#DIV/0!	1.863	1.96597	0.887598	0.665984	0.905734
1		CL-A2_Norm	CLARIN	M	2019-05-30	0	1	L	7		0.13	18.504	0.17	27.36	0.1	-4.32		0.0588					0.0203					0.03955		15.2401	14.4514	9.15242	5.99037	1.92553	0	-1.36414	9.3323	7.36488	-9.98214	-11.6519	0.212875	0.334114	0.245945		1.93798	0	0	0	0.968992
2		CL-A2_OG	CLARIN	M	2019-05-30	0	1	L	22		0.12	39.672	0.04	38.34	0.19	48.6		-0.1249	0.0608	-1.6215	-81.0747	0.4438	-0.0179	0.0459	-2.2499	-112.497	0.4436	0.0714		45.0747	-2.91985	7.44328	-51.127	-4.67945	0	-5.12066	5.28046	-7.25105	2.20802	-5.59165	0.149572	0.82635	0.0528677		1.87617	0	0	2.83286	2.35452
3	4084374	IDPN-A-OD	IDPN	F	2019-12-13	0	1	L	14		0.02	-3.528	0.14	36.54	0.27	21.6		-0.1436	0.0357	-0.1955	-9.7763	0.7628	-0.0522	0.0693	-2.2974	-114.872	0.6199	0.0979		15.2401	14.4514	9.15242	5.99037	1.92553	0	-1.36414	9.3323	7.36488	-9.98214	-11.6519	0.212875	0.334114	0.245945		0	0	0	1.19474	0.597372
4		IDPN-C_Norm	IDPN	F	2019-12-13	0	1	L	23		0.05	45	0.12	66.6	0.13	87.12		-0.0443	0.0225	0.0415	2.0762	0.2295	0.0013	0.0452	-1.1115	-55.5763	0.2969	0.0228		3.14411	18.151	15.2122	9.05116	8.35503	0	6.98256	-4.2746	-2.61062	-7.49309	-8.91728	0.22216	0.146484	0.246713		1.7301	0	0	0	0.865052
5	-	IDPN-D_OD	IDPN	F	2019-11-15	0	1	L	3		0.02	30.24	0.02	40.14	0.08	65.16		-0.0231	0.0201	0.4478	22.3892	0.8142	-0.0301	0.0311	-2.9086	-145.429	0.5425	0.0266		5.39722	9.8512	7.43598	9.49229	15.0497	0	4.01634	4.06527	7.63094	2.19664	0.255018	0.0705744	0.0266693	0.00176669		1.82149	0	0	0	0.910747
6		IDPN-D_OG	IDPN	F	2019-12-13	0	1	L	5		0.02	70.992	0.2	48.24	0.19	59.76		-0.0108	0.0086	0.6744	33.7215	0.7192	-0.0012	0.0096	0.4093	20.4641	0.7721	0.006		10.9185	8.73578	5.61959	5.79033	3.33417	0	-1.12488	-2.35067	-6.52398	-1.62868	-4.97223	0.161894	0.20179	0.0872739		1.47929	2.63852	0	1.3986	1.43895
AVERAGE									12.3333		0.06	33.48	0.115	42.87	0.16	46.32		0.0479833	0.02954	-0.13066	-6.53282	0.5939	0.0133	0.04022	-1.63162	-81.5819	0.535	0.0440417		15.8358	10.4535	9.00265	-2.46875	4.31842	0	0.337514	3.56418	0.99584	-4.11357	-7.08832	0.171658	0.311587	0.146752		1.47417	0.439754	0	0.904368	1.18927
SEM									8.71015	#DIV/0!	0.0517687	25.2292	0.0714843	13.4205	0.0704273	32.8052	#DIV/0!	0.0754675	0.0199518	0.899887	44.9945	0.249037	0.0257105	0.0219287	1.31264	65.6316	0.179253	0.0342694	#DIV/0!	15.1647	7.39429	3.31464	23.8945	6.70578	0	4.36834	5.76491	7.24871	5.76641	4.59652	0.0578776	0.278024	0.112288	#DIV/0!	0.739739	1.07717	0	1.14029	0.632724
	Implant	Mark	Goup	Sexe	DDN	UVN	UL	Side NS	J7-Nb NS		J7-0.2Hz		J7-0.5Hz		J7-1Hz			J7-OVAR-CCW	Gain Mod	Latence	phase	VAF	J7-OVAR-CW	Gain Mod	Latence	phase	VAF	J7-Overall OVAR		50	40	30	20	10	0	-10	-20	-30	-40	-50	J7-overall-Tilt	J7-left-Tilt	J7-right-Tilt		J7-CCWstart-Tau	J7-CCWstop-Tau	J7-CWstart-Tau	J7-CWstop-Tau	Left stim Tau
1	3729060		G1	M	2018-11-26	1	0	L	7		0.11	56.304	0.24	43.2	0.25	63.36		-0.0995					0.0135					0.0565		15.8991	10.0762	6.6422	5.0868	3.76657	0	-0.070226	-0.740347	-4.40781	-6.82787	-10.1962	0.224303	0.285656	0.214061		0	0	0	0	0
2	3729172	OD refend	G2	F	2019-03-31	1	0	L	7		0.2	46.224	0.27	21.6	0.41	18.72		-0.0385	0.0168	1.7749	88.7463	0.3206	-0.0042	0.0372	-2.1337	-106.684	0.6202	0.02135		7.26501	7.84958	4.01426	3.69437	1.33328	0	-1.83083	-3.17259	-8.49382	-11.2847	-16.3822	0.226541	0.160554	0.330268		2.60417	0	0	4	3.30208
3	-	OG coupée	G3A	F	2019-05-21	1	0	L	8		0.01	33.624	0.12	9.9	0.32	-6.84		-0.028	0.0312	2.0359	101.794	0.7187	-0.0017	0.054	3.4888	174.438	0.7371	0.01485		2.84077	3.45983	1.10235	2.82123	0.3127	0	0.242495	2.38725	-1.19555	1.23093	-1.3053	0.0340708	0.0626467	0.0204114		0	0	0	0	0
4		OD coupée	G3B	M	2019-05-21	1	0	L	4		0.11	-7.344	0.56	24.12	0.69	-1.44		-0.0473	0.0432	-3.2198	-160.99	0.4757	0.0175	0.076	-2.9485	-147.425	0.8815	0.0324		15.95	10.3672	6.09804	5.98726	6.75973	0	5.52329	3.80545	-0.488375	0.548032	-6.4951	0.160783	0.259094	0.1477		2.84091	0.807103	0	0	1.42045
5		17F_Norm	SNAP	F	2019-08-13	1	0	L	12		0.38	24.48	0.44	8.46	0.68	13.32		-0.0469	0.0527	2.7707	138.536	0.6071	0.098	0.0508	-0.1889	-9.447	0.3864	0.07245		29.0533	24.5242	16.198	8.01572	8.95516	0	-2.99314	-2.74443	-5.04986	-8.50325	-20.1136	0.43196	0.571874	0.341153		4.65116	4.29185	3.26797	0.812348	2.73176
6		23G_ODG	SNAP	M	2019-08-13	1	0	L	18		0.16	37.296	0.32	31.5	0.53	9		-0.0585					0.025					0.04175		9.38626	4.18037	5.7984	4.91542	1.47199	0	-1.29294	-3.97742	-6.81146	-16.1304	-9.29537	0.211847	0.159827	0.268066		1.96464	3.41297	1.54321	4.40529	3.18496
AVERAGE									9.33333		0.161667	31.764	0.325	23.13	0.48	16.02		0.0531167	0.035975	0.840425	42.0215	0.530525	0.0246833	0.0545	-0.445575	-22.2795	0.6563	0.0398833		13.3991	10.0762	6.6422	5.0868	3.76657	0	-0.070226	-0.740347	-4.40781	-6.82787	-10.6313	0.214918	0.249942	0.220277		2.01015	1.41865	0.801864	1.53627	1.77321
SEM									4.96655	#DIV/0!	0.124486	22.0357	0.155403	13.1638	0.184391	25.0295	#DIV/0!	0.0248892	0.0155178	2.73945	136.973	0.171608	0.0376362	0.0160777	2.86703	143.35	0.209279	0.0217547	#DIV/0!	9.19805	7.64623	5.09738	1.81606	3.43499	0	2.98407	3.18926	3.11659	6.76099	6.7682	0.128823	0.176743	0.121857	#DIV/0!	1.79452	1.93102	1.3567	2.09312	1.52724
1		CL-A2_Norm	CLARIN	M	2019-05-30	0	1	L	11		0.19	39.312	0.46	44.64	0.73	15.12		-0.0482	0.0015	2.8948	144.739	0.0037	0.0025	0.0552	-2.3542	-117.711	0.7499	0.02535		-1.33292	6.77245	3.78154	-1.00186	-0.887768	0	-7.17606	-6.05693	-7.34523	-7.46751	-5.94011	0.117977	0.0602842	0.0910377		0	0	0	1.24844	0.62422
2		CL-A2_OG	CLARIN	M	2019-05-30	0	1	L	7		0.23	35.712	0.36	-5.58	0.56	2.88		-0.1502	0.0156	-1.3416	-67.0792	0.201	-0.0458	0.1268	-1.8872	-94.3596	0.8884	0.098		34.5062	29.5409	17.5712	3.73933	3.72854	0	-2.33007	5.51533	-5.98839	-4.43389	-5.96219	0.374024	0.753713	0.136075		0.899281	0.71582	0	1.66945	1.28436
3	4084374	IDPN-A-OD	IDPN	F	2019-12-13	0	1	L	6		0.05	52.704	0.22	68.4	0.36	24.84		-0.0371	0.0052	-2.8978	-144.891	0.0892	0.001	0.038	-2.5345	-126.727	0.7293	0.01905		19.9766	16.8112	11.8511	4.37861	0.208428	0	-3.18243	-3.27942	-3.92923	-9.48981	-11.37	0.298168	0.44904	0.218348		2.20751	0.297	0	4.34783	3.27767
4		IDPN-C_Norm	IDPN	F	2019-12-13	0	1	L	5		0.14	36.216	0.25	27.36	0.32	19.08		-0.0221	0.0161	2.0322	101.612	0.1362	0.0072	0.0331	-1.611	-80.5484	0.5988	0.01465		15.5783	42.6688	22.9142	17.7298	10.666	0	-9.89801	-12.5928	-4.01718	-12.4792	-17.2581	0.49707	0.511669	0.244167		5.15464	0	0	0	2.57732
5	-	IDPN-D_OD	IDPN	F	2019-11-15	0	1	L	8		0.04	47.304	0.13	50.76	0.11	42.12		0.0006	0.0503	-1.021	-51.0523	0.7973	0.0015	0.0523	0.0956	4.7824	0.7989	0.00105		12.2525	10.427	4.38186	2.58673	-2.6372	0	-10.2599	-9.12246	-11.3364	-11.4341	-12.0759	0.261166	0.292143	0.188903		0	0	0	0	0
6		IDPN-D_OG	IDPN	F	2019-12-13	0	1	L	4		0.09	26.136	0.21	49.86	0.46	35.28		-0.009	0.029	-0.3992	-19.9606	0.8122	0.0133	0.0342	-3.1362	-156.81	0.6693	0.01115		20.0076	13.6944	11.7116	6.61469	6.00824	0	0.699397	-3.68267	-9.77771	-9.60796	-12.965	0.316767	0.366266	0.290977		1.29534	0	0	0.501002	0.898169
AVERAGE									6.83333		0.123333	39.564	0.271667	39.24	0.423333	23.22		0.0443333	0.0196167	-0.1221	-6.10525	0.339933	0.00338333	0.0566	-1.90458	-95.2288	0.7391	0.0282083		16.8314	19.9858	12.0352	5.67455	2.84771	0	-5.35785	-4.86982	-7.06569	-9.15208	-10.9285	0.310862	0.405519	0.194918		1.59279	0.168803	0	1.29445	1.44362
SEM									2.48328	#DIV/0!	0.0768548	9.37005	0.118561	25.5927	0.213041	14.1545	#DIV/0!	0.0548394	0.0178554	2.18262	109.132	0.365773	0.0212941	0.0356327	1.11383	55.6925	0.100633	0.0351435	#DIV/0!	11.7035	13.5753	7.42744	6.41478	4.95772	0	4.43936	6.17945	3.03196	2.88786	4.3651	0.125326	0.231509	0.0727895	#DIV/0!	1.93432	0.293135	0	1.63992	1.24317
	Implant	Mark	Goup	Sexe	DDN	UVN	UL	Side NS	M1-Nb NS		M1-0.2Hz		M1-0.5Hz		M1-1Hz			M1-OVAR-CCW	Gain Mod	Latence	phase	VAF	M1-OVAR-CW	Gain Mod	Latence	phase	VAF	M1-Overall OVAR		50	40	30	20	10	0	-10	-20	-30	-40	-50	M1-overall-Tilt	M1-left-Tilt	M1-right-Tilt		M1-CCWstart-Tau	M1-CCWstop-Tau	M1-CWstart-Tau	M1-CWstop-Tau	Left stim Tau
1	3729060		G1	M	2018-11-26	1	0	L	8		0.19	45.504	0.47	25.38	0.54	11.52		-0.1219	0.0355	1.0975	54.874	0.2123	-0.0113	0.0478	-3.0756	-153.778	0.6069	0.0666		33.953	19.7806	16.0333	15.8243	12.5767	0	-2.53978	1.29493	-6.04332	-3.02092	-14.8372	0.405056	0.547388	0.23705		2.42718	0	1.52439	2.17865	2.30292
2	3729172	OD refend	G2	F	2019-03-31	1	0	L	8		0.27	41.616	0.51	24.12	0.44	7.2		-0.1354	0.148	1.7663	88.3172	0.6438	0.0374	0.0559	1.6573	82.8628	0.4411	0.0864		18.2085	18.8999	9.1587	4.52648	4.34008	0	1.67459	-4.10901	-10.1873	-18.5689	-21.4186	0.387259	0.398154	0.496861		1.54083	0.75815	0	0.547645	1.04424
3	-	OG coupée	G3A	F	2019-05-21	1	0	L	7		0.17	66.744	0.2		0.41	4.9248		-0.0923	0.0095	1.7608	88.0383	0.0673	0.0165	0.0204	3.1965	159.825	0.2806	0.0544		27.5552	13.4369	8.50469	6.24185	-0.58847	0	-4.72809	-2.63564	-7.06052	-10.3822	-15.0492	0.342626	0.520329	0.276095		1.82149	1.49701	0.776398	1.81818	1.81984
4		OD coupée	G3B	M	2019-05-21	1	0	L	3		0.07	-53.424	0.14		0.3	12.1824		-0.0511	0.0125	1.3523	67.617	0.1464	-0.0158	0.0162	-1.6301	-81.5066	0.1666	0.03345		26.6739	13.5292	6.29729	5.81449	6.04288	0	-3.53029	-9.70054	-12.5784	-18.8789	-27.0484	0.450431	0.446604	0.526188		2.85714	0	0	1.02881	1.94297
5		17F_Norm	SNAP	F	2019-08-13	1	0	L	10		0.23	34.92	0.47	39.24	0.67	3.6		-0.0509	0.0756	3.3189	165.943	0.2365	0.0031					0.027		20.3499	25.2602	17.4286	9.44571	2.95682	0	-6.96179	-7.92251	-5.45544	-7.59851	-8.35175	0.352954	0.504692	0.117719		1.67224	4.29185	2.48139	1.64204	1.65714
6		23G_ODG	SNAP	M	2019-08-13	1	0	L	13		0.25	22.608	0.45	11.34	0.55	1.08		-0.0993					0.0463					0.0728		22.2814	17.5663	15.2982	13.1634	5.00493	0	0.588419	-6.37404	-12.2878	-17.8174	-16.6886	0.420576	0.432073	0.41307		1.51057	1.24224	0.224215	1.47059	1.49058
AVERAGE									8.16667		0.196667	26.328	0.373333	25.02	0.485	6.7512		0.0918167	0.05622	1.85916	92.958	0.26126	0.0127	0.035075	0.037025	1.85092	0.3738	0.056775		24.837	18.0788	12.1201	9.16936	5.05549	0	-2.58282	-4.9078	-8.93547	-12.7111	-17.2323	0.393151	0.474873	0.344497		1.97158	1.29821	0.834399	1.44765	1.70961
SEM									3.3116	#DIV/0!	0.0722957	41.6724	0.159833	11.406	0.129112	4.42423	#DIV/0!	0.0351931	0.0577119	0.864027	43.2006	0.223696	0.0254319	0.019725	2.8911	144.554	0.191905	0.0230964	#DIV/0!	5.73527	4.41929	4.67633	4.50995	4.34319	0	3.25144	3.9619	3.1644	6.69167	6.38032	0.0409345	0.0578454	0.160362	#DIV/0!	0.548087	1.59166	0.99567	0.582307	0.427099
1		CL-A2_Norm	CLARIN	M	2019-05-30	0	1	L	6		0.19	37.584	0.5	25.92	0.45	8.28		-0.0438	0.0409	2.3689	118.446	0.383	0.0116	0.0598	-2.3729	-118.643	0.7048	0.0277		11.2242	5.40014	1.2685	7.38249	-3.51442	0	-1.82789	-5.92274	-8.27107	-10.7959	-13.1042	0.218154	0.219288	0.270781		3.63636	1.5456	1.27226	4.23729	3.93683
2		CL-A2_OG	CLARIN	M	2019-05-30	0	1	L	4		0.22	51.336	0.47	22.86	0.59	3.6		-0.0454	0.0134	1.2263	61.3165	0.2267	0.002	0.0604	-2.0304	-101.52	0.9243	0.0237		31.4347	21.0913	-4.59613	10.1767	5.14987	0	3.38392	1.30296	-5.17153	-2.56758	-5.75484	0.274384	0.5435	0.151723		0	1.23153	0.502513	0.954198	0.477099
3	4084374	IDPN-A-OD	IDPN	F	2019-12-13	0	1				0.12	44.208	0.38	34.74	0.65	15.84		-0.0824	0.0445	1.1276	56.3782	0.4547	-0.0053	0.0513	-2.9301	-146.503	0.7763	0.04385		13.7652	9.74466	10.3113	4.08784	4.82025	0	-0.21633	-5.64437	-1.15604	-2.11893	-5.72366	0.185274	0.256636	0.0852508		4.4843	2.15517	1.39082	4.69484	4.58957
4		IDPN-C_Norm	IDPN	F	2019-12-13	0	1				0.19	49.392	0.31	32.22	0.57	-1.08		-0.0351	0.0615	0.1944	9.7215	0.7165	0.0176	0.071	-2.161	-108.051	0.549	0.02635		25.5611	19.7908	12.9069	9.27899	2.31685	0	-5.70107	-4.81316	-5.4821	-2.98324	-8.4244	0.320357	0.525301	0.0989641		2.91545	0.719424	0.598086	3.92157	3.41851
5	-	IDPN-D_OD	IDPN	F	2019-11-15	0	1				0.06	35.28	0.15	32.22	0.22	11.52		-0.0265	0.0233	1.6536	82.6794	0.5841	-0.0001	0.009	3.2153	160.763	0.1841	0.0133		22.785	17.1362	12.7904	11.4933	3.31129	0	0.525147	2.67315	-2.37746	-3.0173	-3.43741	0.252414	0.447704	0.0939		1.51286	1.1976	0	1.78891	1.65088
6		IDPN-D_OG	IDPN	F	2019-12-13	0	1				0.15	43.704	0.33	19.26	0.35	-3.6		-0.0993	0.0518	1.4852	74.2592	0.4993	-0.0037	0.0286	-1.4251	-71.2564	0.873	0.0515		23.8378	20.3721	15.2619	10.7423	2.04309	0	-5.72813	-9.98423	-14.0793	-17.564	-22.2475	0.472199	0.510559	0.430972		1.38504	3.03951	0.874891	0.73046	1.05775
AVERAGE									5		0.155	43.584	0.356667	27.87	0.471667	5.76		0.0554167	0.0392333	1.34267	67.1335	0.477383	0.00368333	0.0466833	-1.28403	-64.2017	0.668583	0.0310667		21.4347	15.5892	7.99048	8.86026	2.35449	0	-1.59406	-3.7314	-6.08958	-6.50784	-9.78199	0.28713	0.417165	0.188599		2.32234	1.64814	0.773096	2.72121	2.52177
SEM									1.41421	#DIV/0!	0.0582237	6.31168	0.126122	6.13313	0.163758	7.48592	#DIV/0!	0.0287683	0.0179191	0.713927	35.6963	0.168113	0.00904111	0.0233232	2.25766	112.882	0.271704	0.0140317	#DIV/0!	7.58551	6.49879	7.8623	2.73287	3.14172	0	3.6106	4.79776	4.64597	6.32491	6.94564	0.101838	0.142992	0.137507	#DIV/0!	1.65406	0.829769	0.518196	1.76574	1.68314
	0	1	4	7	28
	Before	day 1	day 4	day 7	day 28
1	0	21	15	11	5
2	0	22	15	10	6
3	0	21	15	12	6
4	0	22	14	13	5
5	0	23	16	12	5
6	0	19	14	13	6
AVERAGE	0	21.3333	14.8333	11.8333	5.5
SEM	0	1.36626	0.752773	1.16905	0.547723
1	0	21	11	7	5
2	0	20	10	8	5
5	0	22	14	7	4
3	0	23	11	7	5
4	0	23	12	7	5
6	0	21	11	7	6
AVERAGE	0	21.6667	11.5	7.16667	5
SEM	0	1.21106	1.3784	0.408248	0.632456
[truncated: 2 more columns]

## Sheet: repANOVA Tau
	XLSTAT 2014.5.03 - Repeated measures ANOVA - on 26/03/2020 at 12:01:11
	Y / Quantitative: Workbook = Souris UVN-ULv9.xlsx / Sheet = Gains / Range = Gains!$BV$1:$BV$121 / 120 rows and 1 column
	X / Qualitative: Workbook = Souris UVN-ULv9.xlsx / Sheet = Gains / Range = Gains!$BL$1:$BO$121 / 120 rows and 4 columns
	Data format: One column for all repetitions
	Repeated measures:
	Covariance structure: Compound Symmetry
	Constraints: a1=0
	Confidence interval (%): 95
	Use least squares means: Yes
	Summary statistics:
	Variable	Observations	Obs. with missing data	Obs. without missing data	Minimum	Maximum	Mean	Std. deviation
	Tau	120	0	120	0	6.44841	1.45062	1.68503
	Variable	Categories	Frequencies	%
	Side	Contra	60	50
		Ipsi	60	50
	Mouse	17F_Norm	10	8.33333
		23G_ODG	10	8.33333
		3729060	10	8.33333
		3729172	10	8.33333
		CL-A2_Norm	10	8.33333
		CL-A2_OG	10	8.33333
		IDPN-A-OD	10	8.33333
		IDPN-C_Norm	10	8.33333
		IDPN-D_OD	10	8.33333
		IDPN-D_OG	10	8.33333
		OD coupée	10	8.33333
		OG coupée	10	8.33333
	Type	UL	60	50
		UVN	60	50
	Day	1d	24	20
		28d	24	20
		4d	24	20
		7d	24	20
		BL	24	20
	Correlation matrix:
	Variables	Side-Contra	Side-Ipsi	Mouse-17F_Norm	Mouse-23G_ODG	Mouse-3729060	Mouse-3729172	Mouse-CL-A2_Norm	Mouse-CL-A2_OG	Mouse-IDPN-A-OD	Mouse-IDPN-C_Norm	Mouse-IDPN-D_OD	Mouse-IDPN-D_OG	Mouse-OD coupée	Mouse-OG coupée	Type-UL	Type-UVN	Day-1d	Day-28d	Day-4d	Day-7d	Day-BL	Tau
	Side-Contra	1	-1	-1.0518e-18	-4.39966e-18	-1.77899e-17	-1.10952e-17	-6.07318e-18	-4.39966e-18	2.29524e-18	-7.74751e-18	-2.30791e-18	-8.09403e-18	-4.40006e-18	-7.74772e-18	-1.0852e-17	1.0852e-17	-8.56859e-18	-2.73648e-18	2.84388e-17	4.69428e-17	-8.56774e-18	-0.0277274
	Side-Ipsi	-1	1	1.04976e-18	4.39761e-18	1.77878e-17	1.10931e-17	6.07113e-18	4.39761e-18	-2.29728e-18	7.74547e-18	2.30587e-18	8.11527e-18	4.39802e-18	7.74567e-18	1.08583e-17	-1.08583e-17	8.56576e-18	2.74777e-18	-2.84417e-17	-4.69457e-17	8.56491e-18	0.0277274
	Mouse-17F_Norm	-1.0518e-18	1.04976e-18	1	-0.0909091	-0.0909091	-0.0909091	-0.0909091	-0.0909091	-0.0909091	-0.0909091	-0.0909091	-0.0909091	-0.0909091	-0.0909091	-0.301511	0.301511	-3.0832e-18	-4.40344e-18	-5.17535e-18	2.14706e-18	-3.08345e-18	0.0313396
	Mouse-23G_ODG	-4.39966e-18	4.39761e-18	-0.0909091	1	-0.0909091	-0.0909091	-0.0909091	-0.0909091	-0.0909091	-0.0909091	-0.0909091	-0.0909091	-0.0909091	-0.0909091	-0.301511	0.301511	-3.08307e-18	-2.19635e-19	-2.03699e-18	1.10124e-18	-9.91169e-19	0.0889569
	Mouse-3729060	-1.77899e-17	1.77878e-17	-0.0909091	-0.0909091	1	-0.0909091	-0.0909091	-0.0909091	-0.0909091	-0.0909091	-0.0909091	-0.0909091	-0.0909091	-0.0909091	-0.301511	0.301511	-1.24975e-17	-2.20657e-19	1.05162e-17	-8.31333e-18	-1.24978e-17	-0.13024
	Mouse-3729172	-1.10952e-17	1.10931e-17	-0.0909091	-0.0909091	-0.0909091	1	-0.0909091	-0.0909091	-0.0909091	-0.0909091	-0.0909091	-0.0909091	-0.0909091	-0.0909091	-0.301511	0.301511	-8.31307e-18	-2.21168e-19	8.42417e-18	5.54196e-20	-4.12902e-18	0.0236996
	Mouse-CL-A2_Norm	-6.07318e-18	6.07113e-18	-0.0909091	-0.0909091	-0.0909091	-0.0909091	1	-0.0909091	-0.0909091	-0.0909091	-0.0909091	-0.0909091	-0.0909091	-0.0909091	0.301511	-0.301511	-3.0832e-18	-2.19125e-19	2.14719e-18	1.10111e-18	-9.91296e-19	0.0117985
	Mouse-CL-A2_OG	-4.39966e-18	4.39761e-18	-0.0909091	-0.0909091	-0.0909091	-0.0909091	-0.0909091	1	-0.0909091	-0.0909091	-0.0909091	-0.0909091	-0.0909091	-0.0909091	0.301511	-0.301511	-5.17522e-18	-4.40395e-18	-5.17522e-18	1.10124e-18	1.10099e-18	0.174346
	Mouse-IDPN-A-OD	2.29524e-18	-2.29728e-18	-0.0909091	-0.0909091	-0.0909091	-0.0909091	-0.0909091	-0.0909091	1	-0.0909091	-0.0909091	-0.0909091	-0.0909091	-0.0909091	0.301511	-0.301511	-2.56003e-18	1.87252e-18	1.62428e-18	1.62428e-18	1.62403e-18	-0.0998574
	Mouse-IDPN-C_Norm	-7.74751e-18	7.74547e-18	-0.0909091	-0.0909091	-0.0909091	-0.0909091	-0.0909091	-0.0909091	-0.0909091	1	-0.0909091	-0.0909091	-0.0909091	-0.0909091	0.301511	-0.301511	-1.5137e-18	-1.06814e-17	6.85492e-18	2.67049e-18	5.78203e-19	-0.00705917
	Mouse-IDPN-D_OD	-2.30791e-18	2.30587e-18	-0.0909091	-0.0909091	-0.0909091	-0.0909091	-0.0909091	-0.0909091	-0.0909091	-0.0909091	1	-0.0909091	-0.0909091	-0.0909091	0.301511	-0.301511	-6.74408e-18	-6.49712e-18	7.901e-18	3.71656e-18	-2.56003e-18	-0.0673249
	Mouse-IDPN-D_OG	-8.09403e-18	8.11527e-18	-0.0909091	-0.0909091	-0.0909091	-0.0909091	-0.0909091	-0.0909091	-0.0909091	-0.0909091	-0.0909091	1	-0.0909091	-0.0909091	0.301511	-0.301511	7.0079e-19	-2.81542e-18	6.97726e-18	2.79397e-18	7.03855e-19	-0.0258493
	Mouse-OD coupée	-4.40006e-18	4.39802e-18	-0.0909091	-0.0909091	-0.0909091	-0.0909091	-0.0909091	-0.0909091	-0.0909091	-0.0909091	-0.0909091	-0.0909091	1	-0.0909091	-0.301511	0.301511	-4.12889e-18	-2.20657e-19	-6.22105e-18	5.52919e-20	2.14732e-18	0.031274
	Mouse-OG coupée	-7.74772e-18	7.74567e-18	-0.0909091	-0.0909091	-0.0909091	-0.0909091	-0.0909091	-0.0909091	-0.0909091	-0.0909091	-0.0909091	-0.0909091	-0.0909091	1	-0.301511	0.301511	-6.22092e-18	-2.21168e-19	2.1477e-18	5.54196e-20	-2.03686e-18	-0.0310843
	Type-UL	-1.0852e-17	1.08583e-17	-0.301511	-0.301511	-0.301511	-0.301511	0.301511	0.301511	0.301511	0.301511	0.301511	0.301511	-0.301511	-0.301511	1	-1	-8.56689e-18	-2.74326e-18	2.84405e-17	5.31118e-18	-1.78179e-17	-0.00770891
	Type-UVN	1.0852e-17	-1.08583e-17	0.301511	0.301511	0.301511	0.301511	-0.301511	-0.301511	-0.301511	-0.301511	-0.301511	-0.301511	0.301511	0.301511	-1	1	8.56689e-18	2.74326e-18	-2.84405e-17	-5.31118e-18	1.78179e-17	0.00770891
	Day-1d	-8.56859e-18	8.56576e-18	-3.0832e-18	-3.08307e-18	-1.24975e-17	-8.31307e-18	-3.0832e-18	-5.17522e-18	-2.56003e-18	-1.5137e-18	-6.74408e-18	7.0079e-19	-4.12889e-18	-6.22092e-18	-8.56689e-18	8.56689e-18	1	-0.25	-0.25	-0.25	-0.25	0.098611
	Day-28d	-2.73648e-18	2.74777e-18	-4.40344e-18	-2.19635e-19	-2.20657e-19	-2.21168e-19	-2.19125e-19	-4.40395e-18	1.87252e-18	-1.06814e-17	-6.49712e-18	-2.81542e-18	-2.20657e-19	-2.21168e-19	-2.74326e-18	2.74326e-18	-0.25	1	-0.25	-0.25	-0.25	-0.0191283
	Day-4d	2.84388e-17	-2.84417e-17	-5.17535e-18	-2.03699e-18	1.05162e-17	8.42417e-18	2.14719e-18	-5.17522e-18	1.62428e-18	6.85492e-18	7.901e-18	6.97726e-18	-6.22105e-18	2.1477e-18	2.84405e-17	-2.84405e-17	-0.25	-0.25	1	-0.25	-0.25	-0.122618
	Day-7d	4.69428e-17	-4.69457e-17	2.14706e-18	1.10124e-18	-8.31333e-18	5.54196e-20	1.10111e-18	1.10124e-18	1.62428e-18	2.67049e-18	3.71656e-18	2.79397e-18	5.52919e-20	5.54196e-20	5.31118e-18	-5.31118e-18	-0.25	-0.25	-0.25	1	-0.25	-0.0438219
	Day-BL	-8.56774e-18	8.56491e-18	-3.08345e-18	-9.91169e-19	-1.24978e-17	-4.12902e-18	-9.91296e-19	1.10099e-18	1.62403e-18	5.78203e-19	-2.56003e-18	7.03855e-19	2.14732e-18	-2.03686e-18	-1.78179e-17	1.78179e-17	-0.25	-0.25	-0.25	-0.25	1	0.0869574
	Tau	-0.0277274	0.0277274	0.0313396	0.0889569	-0.13024	0.0236996	0.0117985	0.174346	-0.0998574	-0.00705917	-0.0673249	-0.0258493	0.031274	-0.0310843	-0.00770891	0.00770891	0.098611	-0.0191283	-0.122618	-0.0438219	0.0869574	1
	Regression of variable Tau:
	Goodness of fit statistics:
	Observations	120
	Sum of weights	120
	-2 Res Log(Likelihood)	333.628
	AIC	337.628
	AICC	337.731
	SBC	343.203
	CAIC	345.203
	Iterations	7
	Covariance parameters	2
	Number of fixed effects	1
	Number of random effects	0
	Number of subjects	12
	Maximum number of observations per subject	10
	Covariance parameters - Repeated factor:
		Parameters	Standard error	Z	Pr > Z
	Variance	1.03734	0.154638	6.70821	< 0,0001
	Sigma 1	0.187963	0.131364	1.43086	0.152471
	Null model likelihood ratio test:
	DF	Chi-square	Pr > Chi²
	1	6.31394	0.0119792
	Type III tests of fixed effects:
	Effects	Num DF	Den DF	F	Pr > F
	Side*Type*Day	19	100	10.9255	< 0,0001
	Model parameters:
	Source	Value	Standard error	t	Pr > |t|	Lower bound (95%)	Upper bound (95%)
	Intercept	2.97509e-15	0.451905	6.58344e-15	1	-0.89474	0.89474
	Side-Contra*Type-UL*Day-1d	0
	Side-Contra*Type-UL*Day-28d	2.52177	0.588032	4.2885	< 0,0001	1.35751	3.68604
	Side-Contra*Type-UL*Day-4d	1.18927	0.588032	2.02246	0.0453521	0.0250084	2.35353
	Side-Contra*Type-UL*Day-7d	1.44362	0.588032	2.45501	0.0155219	0.279361	2.60789
	Side-Contra*Type-UL*Day-BL	4.01209	0.588032	6.82291	< 0,0001	2.84783	5.17635
	Side-Contra*Type-UVN*Day-1d	-3.23519e-15	0.63909	-5.06218e-15	1	-1.26535	1.26535
	Side-Contra*Type-UVN*Day-28d	1.70961	0.63909	2.67508	0.00851406	0.444261	2.97497
	Side-Contra*Type-UVN*Day-4d	0.620892	0.63909	0.971526	0.333241	-0.644461	1.88625
	Side-Contra*Type-UVN*Day-7d	1.77321	0.63909	2.77458	0.0064124	0.507855	3.03856
	Side-Contra*Type-UVN*Day-BL	3.88263	0.63909	6.07526	< 0,0001	2.61728	5.14799
	Side-Ipsi*Type-UL*Day-1d	-2.53316e-15	0.588032	-4.30785e-15	1	-1.16426	1.16426
	Side-Ipsi*Type-UL*Day-28d	1.21062	0.588032	2.05876	0.0416814	0.0463552	2.37488
	Side-Ipsi*Type-UL*Day-4d	0.219877	0.588032	0.37392	0.709124	-0.944386	1.38414
	Side-Ipsi*Type-UL*Day-7d	0.0844017	0.588032	0.143532	0.88611	-1.07986	1.24866
	Side-Ipsi*Type-UL*Day-BL	3.69055	0.588032	6.2761	< 0,0001	2.52629	4.85481
	Side-Ipsi*Type-UVN*Day-1d	-2.99808e-15	0.63909	-4.69116e-15	1	-1.26535	1.26535
	Side-Ipsi*Type-UVN*Day-28d	1.0663	0.63909	1.66847	0.0978297	-0.199051	2.33166
	Side-Ipsi*Type-UVN*Day-4d	1.02168	0.63909	1.59864	0.11253	-0.243677	2.28703
	Side-Ipsi*Type-UVN*Day-7d	1.11026	0.63909	1.73725	0.084909	-0.155095	2.37561
	Side-Ipsi*Type-UVN*Day-BL	3.45556	0.63909	5.407	< 0,0001	2.19021	4.72092
	Side*Type*Day / Tukey (HSD) / Analysis of the differences between the categories with a confidence interval of 95%:
	Contrast	Difference	Standard-error	t	Pr > |t|	Significant
	Side-Contra*Type-UL*Day-BL vs Side-Contra*Type-UVN*Day-1d	4.01209	0.588032	6.82291	< 0,0001	Yes
	Side-Contra*Type-UL*Day-BL vs Side-Ipsi*Type-UVN*Day-1d	4.01209	0.588032	6.82291	< 0,0001	Yes
	Side-Contra*Type-UL*Day-BL vs Side-Ipsi*Type-UL*Day-1d	4.01209	0.588032	6.82291	< 0,0001	Yes
	Side-Contra*Type-UL*Day-BL vs Side-Contra*Type-UL*Day-1d	4.01209	0.588032	6.82291	< 0,0001	Yes
	Side-Contra*Type-UL*Day-BL vs Side-Ipsi*Type-UL*Day-7d	3.92769	0.588032	6.67938	< 0,0001	Yes
	Side-Contra*Type-UL*Day-BL vs Side-Ipsi*Type-UL*Day-4d	3.79221	0.588032	6.44899	< 0,0001	Yes
	Side-Contra*Type-UL*Day-BL vs Side-Contra*Type-UVN*Day-4d	3.3912	0.588032	5.76703	< 0,0001	Yes
	Side-Contra*Type-UL*Day-BL vs Side-Ipsi*Type-UVN*Day-4d	2.99041	0.588032	5.08546	< 0,0001	Yes
	Side-Contra*Type-UL*Day-BL vs Side-Ipsi*Type-UVN*Day-28d	2.94579	0.588032	5.00957	< 0,0001	Yes
	Side-Contra*Type-UL*Day-BL vs Side-Ipsi*Type-UVN*Day-7d	2.90183	0.588032	4.93482	< 0,0001	Yes
	Side-Contra*Type-UL*Day-BL vs Side-Contra*Type-UL*Day-4d	2.82282	0.588032	4.80045	< 0,0001	Yes
	Side-Contra*Type-UL*Day-BL vs Side-Ipsi*Type-UL*Day-28d	2.80147	0.588032	4.76415	< 0,0001	Yes
	Side-Contra*Type-UL*Day-BL vs Side-Contra*Type-UL*Day-7d	2.56847	0.588032	4.3679	< 0,0001	Yes
	Side-Contra*Type-UL*Day-BL vs Side-Contra*Type-UVN*Day-28d	2.30248	0.588032	3.91556	0.000164909	Yes
	Side-Contra*Type-UL*Day-BL vs Side-Contra*Type-UVN*Day-7d	2.23888	0.588032	3.80741	0.000242336	Yes
	Side-Contra*Type-UL*Day-BL vs Side-Contra*Type-UL*Day-28d	1.49032	0.588032	2.53441	0.0128148	Yes
	Side-Contra*Type-UL*Day-BL vs Side-Ipsi*Type-UVN*Day-BL	0.556528	0.588032	0.946425	0.346213	No
	Side-Contra*Type-UL*Day-BL vs Side-Ipsi*Type-UL*Day-BL	0.32154	0.588032	0.546808	0.585729	No
	Side-Contra*Type-UL*Day-BL vs Side-Contra*Type-UVN*Day-BL	0.129455	0.588032	0.22015	0.826203	No
	Side-Contra*Type-UVN*Day-BL vs Side-Contra*Type-UVN*Day-1d	3.88263	0.588032	6.60276	< 0,0001	Yes
	Side-Contra*Type-UVN*Day-BL vs Side-Ipsi*Type-UVN*Day-1d	3.88263	0.588032	6.60276	< 0,0001	Yes
	Side-Contra*Type-UVN*Day-BL vs Side-Ipsi*Type-UL*Day-1d	3.88263	0.588032	6.60276	< 0,0001	Yes
	Side-Contra*Type-UVN*Day-BL vs Side-Contra*Type-UL*Day-1d	3.88263	0.588032	6.60276	< 0,0001	Yes
	Side-Contra*Type-UVN*Day-BL vs Side-Ipsi*Type-UL*Day-7d	3.79823	0.588032	6.45923	< 0,0001	Yes
	Side-Contra*Type-UVN*Day-BL vs Side-Ipsi*Type-UL*Day-4d	3.66276	0.588032	6.22884	< 0,0001	Yes
	Side-Contra*Type-UVN*Day-BL vs Side-Contra*Type-UVN*Day-4d	3.26174	0.588032	5.54688	< 0,0001	Yes
	Side-Contra*Type-UVN*Day-BL vs Side-Ipsi*Type-UVN*Day-4d	2.86096	0.588032	4.86531	< 0,0001	Yes
	Side-Contra*Type-UVN*Day-BL vs Side-Ipsi*Type-UVN*Day-28d	2.81633	0.588032	4.78942	< 0,0001	Yes
	Side-Contra*Type-UVN*Day-BL vs Side-Ipsi*Type-UVN*Day-7d	2.77238	0.588032	4.71467	< 0,0001	Yes
	Side-Contra*Type-UVN*Day-BL vs Side-Contra*Type-UL*Day-4d	2.69336	0.588032	4.5803	< 0,0001	Yes
	Side-Contra*Type-UVN*Day-BL vs Side-Ipsi*Type-UL*Day-28d	2.67202	0.588032	4.544	< 0,0001	Yes
	Side-Contra*Type-UVN*Day-BL vs Side-Contra*Type-UL*Day-7d	2.43901	0.588032	4.14775	< 0,0001	Yes
	Side-Contra*Type-UVN*Day-BL vs Side-Contra*Type-UVN*Day-28d	2.17302	0.588032	3.69541	0.000358394	Yes
	Side-Contra*Type-UVN*Day-BL vs Side-Contra*Type-UVN*Day-7d	2.10943	0.588032	3.58726	0.00051917	Yes
	Side-Contra*Type-UVN*Day-BL vs Side-Contra*Type-UL*Day-28d	1.36086	0.588032	2.31426	0.0226988	Yes
	Side-Contra*Type-UVN*Day-BL vs Side-Ipsi*Type-UVN*Day-BL	0.427073	0.588032	0.726275	0.469367	No
	Side-Contra*Type-UVN*Day-BL vs Side-Ipsi*Type-UL*Day-BL	0.192085	0.588032	0.326658	0.74461	No
	Side-Ipsi*Type-UL*Day-BL vs Side-Contra*Type-UVN*Day-1d	3.69055	0.588032	6.2761	< 0,0001	Yes
	Side-Ipsi*Type-UL*Day-BL vs Side-Ipsi*Type-UVN*Day-1d	3.69055	0.588032	6.2761	< 0,0001	Yes
	Side-Ipsi*Type-UL*Day-BL vs Side-Ipsi*Type-UL*Day-1d	3.69055	0.588032	6.2761	< 0,0001	Yes
	Side-Ipsi*Type-UL*Day-BL vs Side-Contra*Type-UL*Day-1d	3.69055	0.588032	6.2761	< 0,0001	Yes
	Side-Ipsi*Type-UL*Day-BL vs Side-Ipsi*Type-UL*Day-7d	3.60615	0.588032	6.13257	< 0,0001	Yes
	Side-Ipsi*Type-UL*Day-BL vs Side-Ipsi*Type-UL*Day-4d	3.47067	0.588032	5.90218	< 0,0001	Yes
	Side-Ipsi*Type-UL*Day-BL vs Side-Contra*Type-UVN*Day-4d	3.06966	0.588032	5.22022	< 0,0001	Yes
	Side-Ipsi*Type-UL*Day-BL vs Side-Ipsi*Type-UVN*Day-4d	2.66887	0.588032	4.53865	< 0,0001	Yes
	Side-Ipsi*Type-UL*Day-BL vs Side-Ipsi*Type-UVN*Day-28d	2.62425	0.588032	4.46276	< 0,0001	Yes
	Side-Ipsi*Type-UL*Day-BL vs Side-Ipsi*Type-UVN*Day-7d	2.58029	0.588032	4.38801	< 0,0001	Yes
	Side-Ipsi*Type-UL*Day-BL vs Side-Contra*Type-UL*Day-4d	2.50128	0.588032	4.25364	< 0,0001	Yes
	Side-Ipsi*Type-UL*Day-BL vs Side-Ipsi*Type-UL*Day-28d	2.47993	0.588032	4.21734	< 0,0001	Yes
	Side-Ipsi*Type-UL*Day-BL vs Side-Contra*Type-UL*Day-7d	2.24693	0.588032	3.8211	0.000230905	Yes
	Side-Ipsi*Type-UL*Day-BL vs Side-Contra*Type-UVN*Day-28d	1.98093	0.588032	3.36875	0.00107348	Yes
	Side-Ipsi*Type-UL*Day-BL vs Side-Contra*Type-UVN*Day-7d	1.91734	0.588032	3.26061	0.00152055	Yes
	Side-Ipsi*Type-UL*Day-BL vs Side-Contra*Type-UL*Day-28d	1.16878	0.588032	1.98761	0.0495897	Yes
	Side-Ipsi*Type-UL*Day-BL vs Side-Ipsi*Type-UVN*Day-BL	0.234988	0.588032	0.399617	0.690291	No
	Side-Ipsi*Type-UVN*Day-BL vs Side-Contra*Type-UVN*Day-1d	3.45556	0.588032	5.87649	< 0,0001	Yes
	Side-Ipsi*Type-UVN*Day-BL vs Side-Ipsi*Type-UVN*Day-1d	3.45556	0.588032	5.87649	< 0,0001	Yes
	Side-Ipsi*Type-UVN*Day-BL vs Side-Ipsi*Type-UL*Day-1d	3.45556	0.588032	5.87649	< 0,0001	Yes
	Side-Ipsi*Type-UVN*Day-BL vs Side-Contra*Type-UL*Day-1d	3.45556	0.588032	5.87649	< 0,0001	Yes
	Side-Ipsi*Type-UVN*Day-BL vs Side-Ipsi*Type-UL*Day-7d	3.37116	0.588032	5.73295	< 0,0001	Yes
	Side-Ipsi*Type-UVN*Day-BL vs Side-Ipsi*Type-UL*Day-4d	3.23568	0.588032	5.50257	< 0,0001	Yes
	Side-Ipsi*Type-UVN*Day-BL vs Side-Contra*Type-UVN*Day-4d	2.83467	0.588032	4.8206	< 0,0001	Yes
	Side-Ipsi*Type-UVN*Day-BL vs Side-Ipsi*Type-UVN*Day-4d	2.43389	0.588032	4.13904	< 0,0001	Yes
	Side-Ipsi*Type-UVN*Day-BL vs Side-Ipsi*Type-UVN*Day-28d	2.38926	0.588032	4.06314	< 0,0001	Yes
	Side-Ipsi*Type-UVN*Day-BL vs Side-Ipsi*Type-UVN*Day-7d	2.3453	0.588032	3.98839	0.000126762	Yes
	Side-Ipsi*Type-UVN*Day-BL vs Side-Contra*Type-UL*Day-4d	2.26629	0.588032	3.85403	0.000205461	Yes
	Side-Ipsi*Type-UVN*Day-BL vs Side-Ipsi*Type-UL*Day-28d	2.24494	0.588032	3.81772	0.000233673	Yes
	Side-Ipsi*Type-UVN*Day-BL vs Side-Contra*Type-UL*Day-7d	2.01194	0.588032	3.42148	0.000903396	Yes
	Side-Ipsi*Type-UVN*Day-BL vs Side-Contra*Type-UVN*Day-28d	1.74595	0.588032	2.96914	0.00373827	Yes
	Side-Ipsi*Type-UVN*Day-BL vs Side-Contra*Type-UVN*Day-7d	1.68235	0.588032	2.86099	0.00514286	Yes
	Side-Ipsi*Type-UVN*Day-BL vs Side-Contra*Type-UL*Day-28d	0.933788	0.588032	1.58799	0.115446	No
	Side-Contra*Type-UL*Day-28d vs Side-Contra*Type-UVN*Day-1d	2.52177	0.588032	4.2885	< 0,0001	Yes
	Side-Contra*Type-UL*Day-28d vs Side-Ipsi*Type-UVN*Day-1d	2.52177	0.588032	4.2885	< 0,0001	Yes
	Side-Contra*Type-UL*Day-28d vs Side-Ipsi*Type-UL*Day-1d	2.52177	0.588032	4.2885	< 0,0001	Yes
	Side-Contra*Type-UL*Day-28d vs Side-Contra*Type-UL*Day-1d	2.52177	0.588032	4.2885	< 0,0001	Yes
	Side-Contra*Type-UL*Day-28d vs Side-Ipsi*Type-UL*Day-7d	2.43737	0.588032	4.14496	< 0,0001	Yes
	Side-Contra*Type-UL*Day-28d vs Side-Ipsi*Type-UL*Day-4d	2.3019	0.588032	3.91458	0.000165492	Yes
	Side-Contra*Type-UL*Day-28d vs Side-Contra*Type-UVN*Day-4d	1.90088	0.588032	3.23261	0.00166185	Yes
	Side-Contra*Type-UL*Day-28d vs Side-Ipsi*Type-UVN*Day-4d	1.5001	0.588032	2.55105	0.0122553	Yes
	Side-Contra*Type-UL*Day-28d vs Side-Ipsi*Type-UVN*Day-28d	1.45547	0.588032	2.47516	0.0149993	Yes
	Side-Contra*Type-UL*Day-28d vs Side-Ipsi*Type-UVN*Day-7d	1.41152	0.588032	2.40041	0.0182265	Yes
	Side-Contra*Type-UL*Day-28d vs Side-Contra*Type-UL*Day-4d	1.3325	0.588032	2.26604	0.025604	Yes
	Side-Contra*Type-UL*Day-28d vs Side-Ipsi*Type-UL*Day-28d	1.31116	0.588032	2.22974	0.0280015	Yes
	Side-Contra*Type-UL*Day-28d vs Side-Contra*Type-UL*Day-7d	1.07815	0.588032	1.83349	0.0697044	No
	Side-Contra*Type-UL*Day-28d vs Side-Contra*Type-UVN*Day-28d	0.812159	0.588032	1.38115	0.170312	No
	Side-Contra*Type-UL*Day-28d vs Side-Contra*Type-UVN*Day-7d	0.748564	0.588032	1.273	0.20597	No
	Side-Contra*Type-UVN*Day-7d vs Side-Contra*Type-UVN*Day-1d	1.77321	0.588032	3.0155	0.00325241	Yes
	Side-Contra*Type-UVN*Day-7d vs Side-Ipsi*Type-UVN*Day-1d	1.77321	0.588032	3.0155	0.00325241	Yes
	Side-Contra*Type-UVN*Day-7d vs Side-Ipsi*Type-UL*Day-1d	1.77321	0.588032	3.0155	0.00325241	Yes
	Side-Contra*Type-UVN*Day-7d vs Side-Contra*Type-UL*Day-1d	1.77321	0.588032	3.0155	0.00325241	Yes
	Side-Contra*Type-UVN*Day-7d vs Side-Ipsi*Type-UL*Day-7d	1.68881	0.588032	2.87197	0.00498086	Yes
	Side-Contra*Type-UVN*Day-7d vs Side-Ipsi*Type-UL*Day-4d	1.55333	0.588032	2.64158	0.00957777	Yes
	Side-Contra*Type-UVN*Day-7d vs Side-Contra*Type-UVN*Day-4d	1.15232	0.588032	1.95962	0.0528245	No
	Side-Contra*Type-UVN*Day-7d vs Side-Ipsi*Type-UVN*Day-4d	0.751533	0.588032	1.27805	0.204191	No
	Side-Contra*Type-UVN*Day-7d vs Side-Ipsi*Type-UVN*Day-28d	0.706907	0.588032	1.20216	0.232142	No
	Side-Contra*Type-UVN*Day-7d vs Side-Ipsi*Type-UVN*Day-7d	0.662951	0.588032	1.12741	0.262269	No
	Side-Contra*Type-UVN*Day-7d vs Side-Contra*Type-UL*Day-4d	0.583938	0.588032	0.993038	0.323088	No
	Side-Contra*Type-UVN*Day-7d vs Side-Ipsi*Type-UL*Day-28d	0.562591	0.588032	0.956736	0.341008	No
	Side-Contra*Type-UVN*Day-7d vs Side-Contra*Type-UL*Day-7d	0.329586	0.588032	0.56049	0.576399	No
	Side-Contra*Type-UVN*Day-7d vs Side-Contra*Type-UVN*Day-28d	0.0635945	0.588032	0.108148	0.914095	No
	Side-Contra*Type-UVN*Day-28d vs Side-Contra*Type-UVN*Day-1d	1.70961	0.588032	2.90735	0.00449004	Yes
	Side-Contra*Type-UVN*Day-28d vs Side-Ipsi*Type-UVN*Day-1d	1.70961	0.588032	2.90735	0.00449004	Yes
	Side-Contra*Type-UVN*Day-28d vs Side-Ipsi*Type-UL*Day-1d	1.70961	0.588032	2.90735	0.00449004	Yes
	Side-Contra*Type-UVN*Day-28d vs Side-Contra*Type-UL*Day-1d	1.70961	0.588032	2.90735	0.00449004	Yes
	Side-Contra*Type-UVN*Day-28d vs Side-Ipsi*Type-UL*Day-7d	1.62521	0.588032	2.76382	0.00680207	Yes
	Side-Contra*Type-UVN*Day-28d vs Side-Ipsi*Type-UL*Day-4d	1.48974	0.588032	2.53343	0.0128486	Yes
	Side-Contra*Type-UVN*Day-28d vs Side-Contra*Type-UVN*Day-4d	1.08872	0.588032	1.85147	0.0670531	No
	Side-Contra*Type-UVN*Day-28d vs Side-Ipsi*Type-UVN*Day-4d	0.687938	0.588032	1.1699	0.244822	No
	Side-Contra*Type-UVN*Day-28d vs Side-Ipsi*Type-UVN*Day-28d	0.643312	0.588032	1.09401	0.276579	No
	Side-Contra*Type-UVN*Day-28d vs Side-Ipsi*Type-UVN*Day-7d	0.599356	0.588032	1.01926	0.31054	No
	Side-Contra*Type-UVN*Day-28d vs Side-Contra*Type-UL*Day-4d	0.520344	0.588032	0.88489	0.378339	No
	Side-Contra*Type-UVN*Day-28d vs Side-Ipsi*Type-UL*Day-28d	0.498997	0.588032	0.848588	0.398137	No
	Side-Contra*Type-UVN*Day-28d vs Side-Contra*Type-UL*Day-7d	0.265991	0.588032	0.452342	0.652003	No
	Side-Contra*Type-UL*Day-7d vs Side-Contra*Type-UVN*Day-1d	1.44362	0.588032	2.45501	0.0158146	Yes
	Side-Contra*Type-UL*Day-7d vs Side-Ipsi*Type-UVN*Day-1d	1.44362	0.588032	2.45501	0.0158146	Yes
	Side-Contra*Type-UL*Day-7d vs Side-Ipsi*Type-UL*Day-1d	1.44362	0.588032	2.45501	0.0158146	Yes
	Side-Contra*Type-UL*Day-7d vs Side-Contra*Type-UL*Day-1d	1.44362	0.588032	2.45501	0.0158146	Yes
	Side-Contra*Type-UL*Day-7d vs Side-Ipsi*Type-UL*Day-7d	1.35922	0.588032	2.31148	0.0228585	Yes
	Side-Contra*Type-UL*Day-7d vs Side-Ipsi*Type-UL*Day-4d	1.22375	0.588032	2.08109	0.0399809	Yes
	Side-Contra*Type-UL*Day-7d vs Side-Contra*Type-UVN*Day-4d	0.822731	0.588032	1.39913	0.164869	No
	Side-Contra*Type-UL*Day-7d vs Side-Ipsi*Type-UVN*Day-4d	0.421947	0.588032	0.717558	0.474703	No
	Side-Contra*Type-UL*Day-7d vs Side-Ipsi*Type-UVN*Day-28d	0.377321	0.588032	0.641667	0.522558	No
	Side-Contra*Type-UL*Day-7d vs Side-Ipsi*Type-UVN*Day-7d	0.333365	0.588032	0.566916	0.572042	No
	Side-Contra*Type-UL*Day-7d vs Side-Contra*Type-UL*Day-4d	0.254352	0.588032	0.432549	0.666274	No
	Side-Contra*Type-UL*Day-7d vs Side-Ipsi*Type-UL*Day-28d	0.233006	0.588032	0.396246	0.692768	No
	Side-Ipsi*Type-UL*Day-28d vs Side-Contra*Type-UVN*Day-1d	1.21062	0.588032	2.05876	0.0421168	Yes
	Side-Ipsi*Type-UL*Day-28d vs Side-Ipsi*Type-UVN*Day-1d	1.21062	0.588032	2.05876	0.0421168	Yes
	Side-Ipsi*Type-UL*Day-28d vs Side-Ipsi*Type-UL*Day-1d	1.21062	0.588032	2.05876	0.0421168	Yes
	Side-Ipsi*Type-UL*Day-28d vs Side-Contra*Type-UL*Day-1d	1.21062	0.588032	2.05876	0.0421168	Yes
	Side-Ipsi*Type-UL*Day-28d vs Side-Ipsi*Type-UL*Day-7d	1.12622	0.588032	1.91523	0.0583204	No
	Side-Ipsi*Type-UL*Day-28d vs Side-Ipsi*Type-UL*Day-4d	0.990741	0.588032	1.68484	0.0951377	No
	Side-Ipsi*Type-UL*Day-28d vs Side-Contra*Type-UVN*Day-4d	0.589725	0.588032	1.00288	0.31834	No
	Side-Ipsi*Type-UL*Day-28d vs Side-Ipsi*Type-UVN*Day-4d	0.188941	0.588032	0.321311	0.748645	No
	Side-Ipsi*Type-UL*Day-28d vs Side-Ipsi*Type-UVN*Day-28d	0.144315	0.588032	0.245421	0.806634	No
	Side-Ipsi*Type-UL*Day-28d vs Side-Ipsi*Type-UVN*Day-7d	0.100359	0.588032	0.17067	0.864828	No
	Side-Ipsi*Type-UL*Day-28d vs Side-Contra*Type-UL*Day-4d	0.0213468	0.588032	0.0363021	0.971114	No
	Side-Contra*Type-UL*Day-4d vs Side-Contra*Type-UVN*Day-1d	1.18927	0.588032	2.02246	0.045799	Yes
	Side-Contra*Type-UL*Day-4d vs Side-Ipsi*Type-UVN*Day-1d	1.18927	0.588032	2.02246	0.045799	Yes
	Side-Contra*Type-UL*Day-4d vs Side-Ipsi*Type-UL*Day-1d	1.18927	0.588032	2.02246	0.045799	Yes
	Side-Contra*Type-UL*Day-4d vs Side-Contra*Type-UL*Day-1d	1.18927	0.588032	2.02246	0.045799	Yes
	Side-Contra*Type-UL*Day-4d vs Side-Ipsi*Type-UL*Day-7d	1.10487	0.588032	1.87893	0.0631667	No
	Side-Contra*Type-UL*Day-4d vs Side-Ipsi*Type-UL*Day-4d	0.969394	0.588032	1.64854	0.10238	No
	Side-Contra*Type-UL*Day-4d vs Side-Contra*Type-UVN*Day-4d	0.568378	0.588032	0.966577	0.336087	No
	Side-Contra*Type-UL*Day-4d vs Side-Ipsi*Type-UVN*Day-4d	0.167595	0.588032	0.285009	0.776226	No
	Side-Contra*Type-UL*Day-4d vs Side-Ipsi*Type-UVN*Day-28d	0.122968	0.588032	0.209118	0.834781	No
	Side-Contra*Type-UL*Day-4d vs Side-Ipsi*Type-UVN*Day-7d	0.0790124	0.588032	0.134368	0.893382	No
	Side-Ipsi*Type-UVN*Day-7d vs Side-Contra*Type-UVN*Day-1d	1.11026	0.588032	1.88809	0.0619124	No
	Side-Ipsi*Type-UVN*Day-7d vs Side-Ipsi*Type-UVN*Day-1d	1.11026	0.588032	1.88809	0.0619124	No
	Side-Ipsi*Type-UVN*Day-7d vs Side-Ipsi*Type-UL*Day-1d	1.11026	0.588032	1.88809	0.0619124	No
	Side-Ipsi*Type-UVN*Day-7d vs Side-Contra*Type-UL*Day-1d	1.11026	0.588032	1.88809	0.0619124	No
	Side-Ipsi*Type-UVN*Day-7d vs Side-Ipsi*Type-UL*Day-7d	1.02586	0.588032	1.74456	0.084134	No
	Side-Ipsi*Type-UVN*Day-7d vs Side-Ipsi*Type-UL*Day-4d	0.890382	0.588032	1.51417	0.133137	No
	Side-Ipsi*Type-UVN*Day-7d vs Side-Contra*Type-UVN*Day-4d	0.489366	0.588032	0.83221	0.407273	No
	Side-Ipsi*Type-UVN*Day-7d vs Side-Ipsi*Type-UVN*Day-4d	0.0885821	0.588032	0.150642	0.880562	No
	Side-Ipsi*Type-UVN*Day-7d vs Side-Ipsi*Type-UVN*Day-28d	0.0439559	0.588032	0.0747509	0.940562	No
	Side-Ipsi*Type-UVN*Day-28d vs Side-Contra*Type-UVN*Day-1d	1.0663	0.588032	1.81334	0.0727788	No
	Side-Ipsi*Type-UVN*Day-28d vs Side-Ipsi*Type-UVN*Day-1d	1.0663	0.588032	1.81334	0.0727788	No
	Side-Ipsi*Type-UVN*Day-28d vs Side-Ipsi*Type-UL*Day-1d	1.0663	0.588032	1.81334	0.0727788	No
	Side-Ipsi*Type-UVN*Day-28d vs Side-Contra*Type-UL*Day-1d	1.0663	0.588032	1.81334	0.0727788	No
	Side-Ipsi*Type-UVN*Day-28d vs Side-Ipsi*Type-UL*Day-7d	0.981901	0.588032	1.66981	0.0980848	No
	Side-Ipsi*Type-UVN*Day-28d vs Side-Ipsi*Type-UL*Day-4d	0.846426	0.588032	1.43942	0.153154	No
	Side-Ipsi*Type-UVN*Day-28d vs Side-Contra*Type-UVN*Day-4d	0.44541	0.588032	0.757459	0.450556	No
	Side-Ipsi*Type-UVN*Day-28d vs Side-Ipsi*Type-UVN*Day-4d	0.0446262	0.588032	0.0758908	0.939658	No
	Side-Ipsi*Type-UVN*Day-4d vs Side-Contra*Type-UVN*Day-1d	1.02168	0.588032	1.73745	0.0853865	No
	Side-Ipsi*Type-UVN*Day-4d vs Side-Ipsi*Type-UVN*Day-1d	1.02168	0.588032	1.73745	0.0853865	No
	Side-Ipsi*Type-UVN*Day-4d vs Side-Ipsi*Type-UL*Day-1d	1.02168	0.588032	1.73745	0.0853865	No
	Side-Ipsi*Type-UVN*Day-4d vs Side-Contra*Type-UL*Day-1d	1.02168	0.588032	1.73745	0.0853865	No
	Side-Ipsi*Type-UVN*Day-4d vs Side-Ipsi*Type-UL*Day-7d	0.937275	0.588032	1.59392	0.11411	No
	Side-Ipsi*Type-UVN*Day-4d vs Side-Ipsi*Type-UL*Day-4d	0.801799	0.588032	1.36353	0.175777	No
	Side-Ipsi*Type-UVN*Day-4d vs Side-Contra*Type-UVN*Day-4d	0.400784	0.588032	0.681568	0.497087	No
	Side-Contra*Type-UVN*Day-4d vs Side-Contra*Type-UVN*Day-1d	0.620892	0.588032	1.05588	0.293566	No
	Side-Contra*Type-UVN*Day-4d vs Side-Ipsi*Type-UVN*Day-1d	0.620892	0.588032	1.05588	0.293566	No
	Side-Contra*Type-UVN*Day-4d vs Side-Ipsi*Type-UL*Day-1d	0.620892	0.588032	1.05588	0.293566	No
	Side-Contra*Type-UVN*Day-4d vs Side-Contra*Type-UL*Day-1d	0.620892	0.588032	1.05588	0.293566	No
	Side-Contra*Type-UVN*Day-4d vs Side-Ipsi*Type-UL*Day-7d	0.536491	0.588032	0.91235	0.363779	No
	Side-Contra*Type-UVN*Day-4d vs Side-Ipsi*Type-UL*Day-4d	0.401016	0.588032	0.681962	0.496839	No
	Side-Ipsi*Type-UL*Day-4d vs Side-Contra*Type-UVN*Day-1d	0.219877	0.588032	0.37392	0.709256	No
	Side-Ipsi*Type-UL*Day-4d vs Side-Ipsi*Type-UVN*Day-1d	0.219877	0.588032	0.37392	0.709256	No
	Side-Ipsi*Type-UL*Day-4d vs Side-Ipsi*Type-UL*Day-1d	0.219877	0.588032	0.37392	0.709256	No
	Side-Ipsi*Type-UL*Day-4d vs Side-Contra*Type-UL*Day-1d	0.219877	0.588032	0.37392	0.709256	No
	Side-Ipsi*Type-UL*Day-4d vs Side-Ipsi*Type-UL*Day-7d	0.135475	0.588032	0.230387	0.818261	No
	Side-Ipsi*Type-UL*Day-7d vs Side-Contra*Type-UVN*Day-1d	0.0844017	0.588032	0.143532	0.886159	No
	Side-Ipsi*Type-UL*Day-7d vs Side-Ipsi*Type-UVN*Day-1d	0.0844017	0.588032	0.143532	0.886159	No
	Side-Ipsi*Type-UL*Day-7d vs Side-Ipsi*Type-UL*Day-1d	0.0844017	0.588032	0.143532	0.886159	No
	Side-Ipsi*Type-UL*Day-7d vs Side-Contra*Type-UL*Day-1d	0.0844017	0.588032	0.143532	0.886159	No
	Side-Contra*Type-UL*Day-1d vs Side-Contra*Type-UVN*Day-1d	3.23519e-15	0.588032	5.50172e-15	1	No
	Side-Contra*Type-UL*Day-1d vs Side-Ipsi*Type-UVN*Day-1d	2.99808e-15	0.588032	5.09849e-15	1	No
	Side-Contra*Type-UL*Day-1d vs Side-Ipsi*Type-UL*Day-1d	2.53316e-15	0.588032	4.30785e-15	1	No
	Side-Ipsi*Type-UL*Day-1d vs Side-Contra*Type-UVN*Day-1d	7.02034e-16	0.588032	1.19387e-15	1	No
	Side-Ipsi*Type-UL*Day-1d vs Side-Ipsi*Type-UVN*Day-1d	4.64919e-16	0.588032	7.90635e-16	1	No
	Side-Ipsi*Type-UVN*Day-1d vs Side-Contra*Type-UVN*Day-1d	2.37115e-16	0.588032	4.03235e-16	1	No
	Tukey's d critical value:			5.14899
	Category	LS means	Groups
	Side-Contra*Type-UL*Day-BL	4.01209	A
	Side-Contra*Type-UVN*Day-BL	3.88263	A
	Side-Ipsi*Type-UL*Day-BL	3.69055	A
	Side-Ipsi*Type-UVN*Day-BL	3.45556	A	B
	Side-Contra*Type-UL*Day-28d	2.52177		B	C
	Side-Contra*Type-UVN*Day-7d	1.77321			C	D
	Side-Contra*Type-UVN*Day-28d	1.70961			C	D
	Side-Contra*Type-UL*Day-7d	1.44362			C	D
	Side-Ipsi*Type-UL*Day-28d	1.21062				D	E
	Side-Contra*Type-UL*Day-4d	1.18927				D	E
	Side-Ipsi*Type-UVN*Day-7d	1.11026				D	E	F
	Side-Ipsi*Type-UVN*Day-28d	1.0663				D	E	F
	Side-Ipsi*Type-UVN*Day-4d	1.02168				D	E	F
	Side-Contra*Type-UVN*Day-4d	0.620892				D	E	F
	Side-Ipsi*Type-UL*Day-4d	0.219877					E	F
	Side-Ipsi*Type-UL*Day-7d	0.0844017					E	F
	Side-Contra*Type-UL*Day-1d	2.97509e-15						F
	Side-Ipsi*Type-UL*Day-1d	4.41934e-16						F
	Side-Ipsi*Type-UVN*Day-1d	-2.29851e-17						F
	Side-Contra*Type-UVN*Day-1d	-2.601e-16						F

## Sheet: RepANOVA Left-RightSlope
	XLSTAT 2014.5.03 - Repeated measures ANOVA - on 19/03/2020 at 00:03:06
	Y / Quantitative: Workbook = Souris UVN-ULv8.xlsx / Sheet = Gains / Range = Gains!$BV$1:$BV$121 / 120 rows and 1 column
	X / Qualitative: Workbook = Souris UVN-ULv8.xlsx / Sheet = Gains / Range = Gains!$BL$1:$BO$121 / 120 rows and 4 columns
	Data format: One column for all repetitions
	Repeated measures:
	Covariance structure: Compound Symmetry
	Constraints: a1=0
	Confidence interval (%): 95
	Use least squares means: Yes
	Summary statistics:
	Variable	Observations	Obs. with missing data	Obs. without missing data	Minimum	Maximum	Mean	Std. deviation
	Slope	120	0	120	-0.149111	0.947875	0.383296	0.241514
	Variable	Categories	Frequencies	%
	Side	Contra	60	50
		Ipsi	60	50
	Mouse	17F_Norm	10	8.33333
		23G_ODG	10	8.33333
		3729060	10	8.33333
		3729172	10	8.33333
		CL-A2_Norm	10	8.33333
		CL-A2_OG	10	8.33333
		IDPN-A-OD	10	8.33333
		IDPN-C_Norm	10	8.33333
		IDPN-D_OD	10	8.33333
		IDPN-D_OG	10	8.33333
		OD coupée	10	8.33333
		OG coupée	10	8.33333
	Type	UL	60	50
		UVN	60	50
	Day	1d	24	20
		28d	24	20
		4d	24	20
		7d	24	20
		BL	24	20
	Correlation matrix:
	Variables	Side-Contra	Side-Ipsi	Mouse-17F_Norm	Mouse-23G_ODG	Mouse-3729060	Mouse-3729172	Mouse-CL-A2_Norm	Mouse-CL-A2_OG	Mouse-IDPN-A-OD	Mouse-IDPN-C_Norm	Mouse-IDPN-D_OD	Mouse-IDPN-D_OG	Mouse-OD coupée	Mouse-OG coupée	Type-UL	Type-UVN	Day-1d	Day-28d	Day-4d	Day-7d	Day-BL	Slope
	Side-Contra	1	-1	-1.0518e-18	-4.39966e-18	-1.77899e-17	-1.10952e-17	-6.07318e-18	-4.39966e-18	2.29524e-18	-7.74751e-18	-2.30791e-18	-8.09403e-18	-4.40006e-18	-7.74772e-18	-1.0852e-17	1.0852e-17	-8.56859e-18	-2.73648e-18	2.84388e-17	4.69428e-17	-8.56774e-18	-0.210221
	Side-Ipsi	-1	1	1.04976e-18	4.39761e-18	1.77878e-17	1.10931e-17	6.07113e-18	4.39761e-18	-2.29728e-18	7.74547e-18	2.30587e-18	8.11527e-18	4.39802e-18	7.74567e-18	1.08583e-17	-1.08583e-17	8.56576e-18	2.74777e-18	-2.84417e-17	-4.69457e-17	8.56491e-18	0.210221
	Mouse-17F_Norm	-1.0518e-18	1.04976e-18	1	-0.0909091	-0.0909091	-0.0909091	-0.0909091	-0.0909091	-0.0909091	-0.0909091	-0.0909091	-0.0909091	-0.0909091	-0.0909091	-0.301511	0.301511	-3.0832e-18	-4.40344e-18	-5.17535e-18	2.14706e-18	-3.08345e-18	-0.101789
	Mouse-23G_ODG	-4.39966e-18	4.39761e-18	-0.0909091	1	-0.0909091	-0.0909091	-0.0909091	-0.0909091	-0.0909091	-0.0909091	-0.0909091	-0.0909091	-0.0909091	-0.0909091	-0.301511	0.301511	-3.08307e-18	-2.19635e-19	-2.03699e-18	1.10124e-18	-9.91169e-19	0.0772211
	Mouse-3729060	-1.77899e-17	1.77878e-17	-0.0909091	-0.0909091	1	-0.0909091	-0.0909091	-0.0909091	-0.0909091	-0.0909091	-0.0909091	-0.0909091	-0.0909091	-0.0909091	-0.301511	0.301511	-1.24975e-17	-2.20657e-19	1.05162e-17	-8.31333e-18	-1.24978e-17	-0.0318475
	Mouse-3729172	-1.10952e-17	1.10931e-17	-0.0909091	-0.0909091	-0.0909091	1	-0.0909091	-0.0909091	-0.0909091	-0.0909091	-0.0909091	-0.0909091	-0.0909091	-0.0909091	-0.301511	0.301511	-8.31307e-18	-2.21168e-19	8.42417e-18	5.54196e-20	-4.12902e-18	0.00190547
	Mouse-CL-A2_Norm	-6.07318e-18	6.07113e-18	-0.0909091	-0.0909091	-0.0909091	-0.0909091	1	-0.0909091	-0.0909091	-0.0909091	-0.0909091	-0.0909091	-0.0909091	-0.0909091	0.301511	-0.301511	-3.0832e-18	-2.19125e-19	2.14719e-18	1.10111e-18	-9.91296e-19	-0.0755689
	Mouse-CL-A2_OG	-4.39966e-18	4.39761e-18	-0.0909091	-0.0909091	-0.0909091	-0.0909091	-0.0909091	1	-0.0909091	-0.0909091	-0.0909091	-0.0909091	-0.0909091	-0.0909091	0.301511	-0.301511	-5.17522e-18	-4.40395e-18	-5.17522e-18	1.10124e-18	1.10099e-18	0.184122
	Mouse-IDPN-A-OD	2.29524e-18	-2.29728e-18	-0.0909091	-0.0909091	-0.0909091	-0.0909091	-0.0909091	-0.0909091	1	-0.0909091	-0.0909091	-0.0909091	-0.0909091	-0.0909091	0.301511	-0.301511	-2.56003e-18	1.87252e-18	1.62428e-18	1.62428e-18	1.62403e-18	-0.0224239
	Mouse-IDPN-C_Norm	-7.74751e-18	7.74547e-18	-0.0909091	-0.0909091	-0.0909091	-0.0909091	-0.0909091	-0.0909091	-0.0909091	1	-0.0909091	-0.0909091	-0.0909091	-0.0909091	0.301511	-0.301511	-1.5137e-18	-1.06814e-17	6.85492e-18	2.67049e-18	5.78203e-19	0.0835297
	Mouse-IDPN-D_OD	-2.30791e-18	2.30587e-18	-0.0909091	-0.0909091	-0.0909091	-0.0909091	-0.0909091	-0.0909091	-0.0909091	-0.0909091	1	-0.0909091	-0.0909091	-0.0909091	0.301511	-0.301511	-6.74408e-18	-6.49712e-18	7.901e-18	3.71656e-18	-2.56003e-18	-0.0890605
	Mouse-IDPN-D_OG	-8.09403e-18	8.11527e-18	-0.0909091	-0.0909091	-0.0909091	-0.0909091	-0.0909091	-0.0909091	-0.0909091	-0.0909091	-0.0909091	1	-0.0909091	-0.0909091	0.301511	-0.301511	7.0079e-19	-2.81542e-18	6.97726e-18	2.79397e-18	7.03855e-19	0.12806
	Mouse-OD coupée	-4.40006e-18	4.39802e-18	-0.0909091	-0.0909091	-0.0909091	-0.0909091	-0.0909091	-0.0909091	-0.0909091	-0.0909091	-0.0909091	-0.0909091	1	-0.0909091	-0.301511	0.301511	-4.12889e-18	-2.20657e-19	-6.22105e-18	5.52919e-20	2.14732e-18	-0.000408972
	Mouse-OG coupée	-7.74772e-18	7.74567e-18	-0.0909091	-0.0909091	-0.0909091	-0.0909091	-0.0909091	-0.0909091	-0.0909091	-0.0909091	-0.0909091	-0.0909091	-0.0909091	1	-0.301511	0.301511	-6.22092e-18	-2.21168e-19	2.1477e-18	5.54196e-20	-2.03686e-18	-0.153739
	Type-UL	-1.0852e-17	1.08583e-17	-0.301511	-0.301511	-0.301511	-0.301511	0.301511	0.301511	0.301511	0.301511	0.301511	0.301511	-0.301511	-0.301511	1	-1	-8.56689e-18	-2.74326e-18	2.84405e-17	5.31118e-18	-1.78179e-17	0.11534
	Type-UVN	1.0852e-17	-1.08583e-17	0.301511	0.301511	0.301511	0.301511	-0.301511	-0.301511	-0.301511	-0.301511	-0.301511	-0.301511	0.301511	0.301511	-1	1	8.56689e-18	2.74326e-18	-2.84405e-17	-5.31118e-18	1.78179e-17	-0.11534
	Day-1d	-8.56859e-18	8.56576e-18	-3.0832e-18	-3.08307e-18	-1.24975e-17	-8.31307e-18	-3.0832e-18	-5.17522e-18	-2.56003e-18	-1.5137e-18	-6.74408e-18	7.0079e-19	-4.12889e-18	-6.22092e-18	-8.56689e-18	8.56689e-18	1	-0.25	-0.25	-0.25	-0.25	-0.0468828
	Day-28d	-2.73648e-18	2.74777e-18	-4.40344e-18	-2.19635e-19	-2.20657e-19	-2.21168e-19	-2.19125e-19	-4.40395e-18	1.87252e-18	-1.06814e-17	-6.49712e-18	-2.81542e-18	-2.20657e-19	-2.21168e-19	-2.74326e-18	2.74326e-18	-0.25	1	-0.25	-0.25	-0.25	0.0792284
	Day-4d	2.84388e-17	-2.84417e-17	-5.17535e-18	-2.03699e-18	1.05162e-17	8.42417e-18	2.14719e-18	-5.17522e-18	1.62428e-18	6.85492e-18	7.901e-18	6.97726e-18	-6.22105e-18	2.1477e-18	2.84405e-17	-2.84405e-17	-0.25	-0.25	1	-0.25	-0.25	-0.110666
	Day-7d	4.69428e-17	-4.69457e-17	2.14706e-18	1.10124e-18	-8.31333e-18	5.54196e-20	1.10111e-18	1.10124e-18	1.62428e-18	2.67049e-18	3.71656e-18	2.79397e-18	5.52919e-20	5.54196e-20	5.31118e-18	-5.31118e-18	-0.25	-0.25	-0.25	1	-0.25	-0.0747525
	Day-BL	-8.56774e-18	8.56491e-18	-3.08345e-18	-9.91169e-19	-1.24978e-17	-4.12902e-18	-9.91296e-19	1.10099e-18	1.62403e-18	5.78203e-19	-2.56003e-18	7.03855e-19	2.14732e-18	-2.03686e-18	-1.78179e-17	1.78179e-17	-0.25	-0.25	-0.25	-0.25	1	0.153073
	Slope	-0.210221	0.210221	-0.101789	0.0772211	-0.0318475	0.00190547	-0.0755689	0.184122	-0.0224239	0.0835297	-0.0890605	0.12806	-0.000408972	-0.153739	0.11534	-0.11534	-0.0468828	0.0792284	-0.110666	-0.0747525	0.153073	1
	Regression of variable Slope:
	Goodness of fit statistics:
	Observations	120
	Sum of weights	120
	-2 Res Log(Likelihood)	-14.8134
	AIC	-10.8134
	AICC	-10.7108
	SBC	-5.2384
	CAIC	-3.2384
	Iterations	7
	Covariance parameters	2
	Number of fixed effects	1
	Number of random effects	0
	Number of subjects	12
	Maximum number of observations per subject	10
	Covariance parameters - Repeated factor:
		Parameters	Standard error	Z	Pr > Z
	Variance	0.0334168	0.00498148	6.7082	< 0,0001
	Sigma 1	0.00241184	0.00262082	0.92026	0.357437
	Null model likelihood ratio test:
	DF	Chi-square	Pr > Chi²
	1	1.5355	0.215289
	Type III tests of fixed effects:
	Effects	Num DF	Den DF	F	Pr > F
	Side*Type*Day	19	100	5.27033	< 0,0001
	Model parameters:
	Source	Value	Standard error	t	Pr > |t|	Lower bound (95%)	Upper bound (95%)
	Intercept	0.567699	0.0772751	7.34647	< 0,0001	0.4147	0.720698
	Side-Contra*Type-UL*Day-1d	0
	Side-Contra*Type-UL*Day-28d	-0.150534	0.105541	-1.42631	0.156376	-0.359498	0.0584299
	Side-Contra*Type-UL*Day-4d	-0.256112	0.105541	-2.42666	0.0167258	-0.465076	-0.0471479
	Side-Contra*Type-UL*Day-7d	-0.16218	0.105541	-1.53665	0.127012	-0.371144	0.0467844
	Side-Contra*Type-UL*Day-BL	0.0864084	0.105541	0.818717	0.414571	-0.122556	0.295372
	Side-Contra*Type-UVN*Day-1d	-0.146142	0.109283	-1.33728	0.183661	-0.362516	0.0702313
	Side-Contra*Type-UVN*Day-28d	-0.0928257	0.109283	-0.849403	0.397349	-0.309199	0.123548
	Side-Contra*Type-UVN*Day-4d	-0.231185	0.109283	-2.11546	0.0364587	-0.447558	-0.0148108
	Side-Contra*Type-UVN*Day-7d	-0.317757	0.109283	-2.90764	0.00433935	-0.534131	-0.101383
	Side-Contra*Type-UVN*Day-BL	0.0570212	0.109283	0.521773	0.60279	-0.159352	0.273395
	Side-Ipsi*Type-UL*Day-1d	-0.40329	0.105541	-3.82116	0.000211925	-0.612254	-0.194326
	Side-Ipsi*Type-UL*Day-28d	-0.3791	0.105541	-3.59197	0.000476839	-0.588065	-0.170136
	Side-Ipsi*Type-UL*Day-4d	-0.420947	0.105541	-3.98846	0.000114768	-0.629911	-0.211983
	Side-Ipsi*Type-UL*Day-7d	-0.372781	0.105541	-3.53209	0.000586	-0.581745	-0.163817
	Side-Ipsi*Type-UL*Day-BL	0.0596854	0.105541	0.565518	0.572777	-0.149279	0.26865
	Side-Ipsi*Type-UVN*Day-1d	-0.196933	0.109283	-1.80203	0.0740505	-0.413306	0.0194412
	Side-Ipsi*Type-UVN*Day-28d	-0.223202	0.109283	-2.04241	0.043302	-0.439575	-0.00682805
	Side-Ipsi*Type-UVN*Day-4d	-0.291035	0.109283	-2.66312	0.00880469	-0.507409	-0.0746613
	Side-Ipsi*Type-UVN*Day-7d	-0.347422	0.109283	-3.17909	0.00187972	-0.563796	-0.131049
	Side-Ipsi*Type-UVN*Day-BL	0.100265	0.109283	0.91748	0.360732	-0.116108	0.316639
	Side*Type*Day / Tukey (HSD) / Analysis of the differences between the categories with a confidence interval of 95%:
	Contrast	Difference	Standard-error	t	Pr > |t|	Significant
	Side-Ipsi*Type-UVN*Day-BL vs Side-Ipsi*Type-UL*Day-4d	0.521212	0.105541	4.93848	< 0,0001	Yes
	Side-Ipsi*Type-UVN*Day-BL vs Side-Ipsi*Type-UL*Day-1d	0.503555	0.105541	4.77117	< 0,0001	Yes
	Side-Ipsi*Type-UVN*Day-BL vs Side-Ipsi*Type-UL*Day-28d	0.479366	0.105541	4.54198	< 0,0001	Yes
	Side-Ipsi*Type-UVN*Day-BL vs Side-Ipsi*Type-UL*Day-7d	0.473046	0.105541	4.4821	< 0,0001	Yes
	Side-Ipsi*Type-UVN*Day-BL vs Side-Ipsi*Type-UVN*Day-7d	0.447688	0.105541	4.24183	< 0,0001	Yes
	Side-Ipsi*Type-UVN*Day-BL vs Side-Contra*Type-UVN*Day-7d	0.418022	0.105541	3.96075	0.000140123	Yes
	Side-Ipsi*Type-UVN*Day-BL vs Side-Ipsi*Type-UVN*Day-4d	0.3913	0.105541	3.70756	0.000343623	Yes
	Side-Ipsi*Type-UVN*Day-BL vs Side-Contra*Type-UL*Day-4d	0.356377	0.105541	3.37667	0.00104616	Yes
	Side-Ipsi*Type-UVN*Day-BL vs Side-Contra*Type-UVN*Day-4d	0.33145	0.105541	3.14048	0.00221832	Yes
	Side-Ipsi*Type-UVN*Day-BL vs Side-Ipsi*Type-UVN*Day-28d	0.323467	0.105541	3.06484	0.00279991	Yes
	Side-Ipsi*Type-UVN*Day-BL vs Side-Ipsi*Type-UVN*Day-1d	0.297198	0.105541	2.81594	0.00585946	Yes
	Side-Ipsi*Type-UVN*Day-BL vs Side-Contra*Type-UL*Day-7d	0.262445	0.105541	2.48666	0.0145508	Yes
	Side-Ipsi*Type-UVN*Day-BL vs Side-Contra*Type-UL*Day-28d	0.2508	0.105541	2.37632	0.0193905	Yes
	Side-Ipsi*Type-UVN*Day-BL vs Side-Contra*Type-UVN*Day-1d	0.246408	0.105541	2.33471	0.0215577	Yes
	Side-Ipsi*Type-UVN*Day-BL vs Side-Contra*Type-UVN*Day-28d	0.193091	0.105541	1.82953	0.0702993	No
	Side-Ipsi*Type-UVN*Day-BL vs Side-Contra*Type-UL*Day-1d	0.100265	0.105541	0.950012	0.344396	No
	Side-Ipsi*Type-UVN*Day-BL vs Side-Contra*Type-UVN*Day-BL	0.0432441	0.105541	0.409737	0.682875	No
	Side-Ipsi*Type-UVN*Day-BL vs Side-Ipsi*Type-UL*Day-BL	0.0405799	0.105541	0.384494	0.701429	No
	Side-Ipsi*Type-UVN*Day-BL vs Side-Contra*Type-UL*Day-BL	0.013857	0.105541	0.131295	0.895806	No
	Side-Contra*Type-UL*Day-BL vs Side-Ipsi*Type-UL*Day-4d	0.507355	0.105541	4.80718	< 0,0001	Yes
	Side-Contra*Type-UL*Day-BL vs Side-Ipsi*Type-UL*Day-1d	0.489698	0.105541	4.63988	< 0,0001	Yes
	Side-Contra*Type-UL*Day-BL vs Side-Ipsi*Type-UL*Day-28d	0.465509	0.105541	4.41069	< 0,0001	Yes
	Side-Contra*Type-UL*Day-BL vs Side-Ipsi*Type-UL*Day-7d	0.459189	0.105541	4.35081	< 0,0001	Yes
	Side-Contra*Type-UL*Day-BL vs Side-Ipsi*Type-UVN*Day-7d	0.433831	0.105541	4.11054	< 0,0001	Yes
	Side-Contra*Type-UL*Day-BL vs Side-Contra*Type-UVN*Day-7d	0.404165	0.105541	3.82946	0.000224174	Yes
	Side-Contra*Type-UL*Day-BL vs Side-Ipsi*Type-UVN*Day-4d	0.377443	0.105541	3.57627	0.000538886	Yes
	Side-Contra*Type-UL*Day-BL vs Side-Contra*Type-UL*Day-4d	0.34252	0.105541	3.24537	0.00159599	Yes
	Side-Contra*Type-UL*Day-BL vs Side-Contra*Type-UVN*Day-4d	0.317593	0.105541	3.00919	0.00331493	Yes
	Side-Contra*Type-UL*Day-BL vs Side-Ipsi*Type-UVN*Day-28d	0.30961	0.105541	2.93355	0.00415572	Yes
	Side-Contra*Type-UL*Day-BL vs Side-Ipsi*Type-UVN*Day-1d	0.283341	0.105541	2.68465	0.00850017	Yes
	Side-Contra*Type-UL*Day-BL vs Side-Contra*Type-UL*Day-7d	0.248588	0.105541	2.35537	0.0204564	Yes
	Side-Contra*Type-UL*Day-BL vs Side-Contra*Type-UL*Day-28d	0.236943	0.105541	2.24503	0.0269687	Yes
	Side-Contra*Type-UL*Day-BL vs Side-Contra*Type-UVN*Day-1d	0.232551	0.105541	2.20341	0.0298606	Yes
	Side-Contra*Type-UL*Day-BL vs Side-Contra*Type-UVN*Day-28d	0.179234	0.105541	1.69824	0.0925723	No
	Side-Contra*Type-UL*Day-BL vs Side-Contra*Type-UL*Day-1d	0.0864084	0.105541	0.818717	0.414894	No
	Side-Contra*Type-UL*Day-BL vs Side-Contra*Type-UVN*Day-BL	0.0293871	0.105541	0.278442	0.781248	No
	Side-Contra*Type-UL*Day-BL vs Side-Ipsi*Type-UL*Day-BL	0.0267229	0.105541	0.253199	0.800634	No
	Side-Ipsi*Type-UL*Day-BL vs Side-Ipsi*Type-UL*Day-4d	0.480632	0.105541	4.55398	< 0,0001	Yes
	Side-Ipsi*Type-UL*Day-BL vs Side-Ipsi*Type-UL*Day-1d	0.462975	0.105541	4.38668	< 0,0001	Yes
	Side-Ipsi*Type-UL*Day-BL vs Side-Ipsi*Type-UL*Day-28d	0.438786	0.105541	4.15749	< 0,0001	Yes
	Side-Ipsi*Type-UL*Day-BL vs Side-Ipsi*Type-UL*Day-7d	0.432466	0.105541	4.09761	< 0,0001	Yes
	Side-Ipsi*Type-UL*Day-BL vs Side-Ipsi*Type-UVN*Day-7d	0.407108	0.105541	3.85734	0.000203057	Yes
	Side-Ipsi*Type-UL*Day-BL vs Side-Contra*Type-UVN*Day-7d	0.377442	0.105541	3.57626	0.000538904	Yes
	Side-Ipsi*Type-UL*Day-BL vs Side-Ipsi*Type-UVN*Day-4d	0.35072	0.105541	3.32307	0.00124472	Yes
	Side-Ipsi*Type-UL*Day-BL vs Side-Contra*Type-UL*Day-4d	0.315797	0.105541	2.99217	0.00348903	Yes
	Side-Ipsi*Type-UL*Day-BL vs Side-Contra*Type-UVN*Day-4d	0.29087	0.105541	2.75599	0.00695505	Yes
	Side-Ipsi*Type-UL*Day-BL vs Side-Ipsi*Type-UVN*Day-28d	0.282887	0.105541	2.68035	0.00860255	Yes
	Side-Ipsi*Type-UL*Day-BL vs Side-Ipsi*Type-UVN*Day-1d	0.256618	0.105541	2.43145	0.0168179	Yes
	Side-Ipsi*Type-UL*Day-BL vs Side-Contra*Type-UL*Day-7d	0.221865	0.105541	2.10217	0.0380506	Yes
	Side-Ipsi*Type-UL*Day-BL vs Side-Contra*Type-UL*Day-28d	0.21022	0.105541	1.99183	0.049117	Yes
	Side-Ipsi*Type-UL*Day-BL vs Side-Contra*Type-UVN*Day-1d	0.205828	0.105541	1.95021	0.0539505	No
	Side-Ipsi*Type-UL*Day-BL vs Side-Contra*Type-UVN*Day-28d	0.152511	0.105541	1.44504	0.151573	No
	Side-Ipsi*Type-UL*Day-BL vs Side-Contra*Type-UL*Day-1d	0.0596854	0.105541	0.565518	0.572988	No
	Side-Ipsi*Type-UL*Day-BL vs Side-Contra*Type-UVN*Day-BL	0.00266422	0.105541	0.0252434	0.979911	No
	Side-Contra*Type-UVN*Day-BL vs Side-Ipsi*Type-UL*Day-4d	0.477968	0.105541	4.52874	< 0,0001	Yes
	Side-Contra*Type-UVN*Day-BL vs Side-Ipsi*Type-UL*Day-1d	0.460311	0.105541	4.36144	< 0,0001	Yes
	Side-Contra*Type-UVN*Day-BL vs Side-Ipsi*Type-UL*Day-28d	0.436122	0.105541	4.13224	< 0,0001	Yes
	Side-Contra*Type-UVN*Day-BL vs Side-Ipsi*Type-UL*Day-7d	0.429802	0.105541	4.07237	< 0,0001	Yes
	Side-Contra*Type-UVN*Day-BL vs Side-Ipsi*Type-UVN*Day-7d	0.404444	0.105541	3.83209	0.000222091	Yes
	Side-Contra*Type-UVN*Day-BL vs Side-Contra*Type-UVN*Day-7d	0.374778	0.105541	3.55101	0.000586883	Yes
	Side-Contra*Type-UVN*Day-BL vs Side-Ipsi*Type-UVN*Day-4d	0.348056	0.105541	3.29783	0.00135001	Yes
	Side-Contra*Type-UVN*Day-BL vs Side-Contra*Type-UL*Day-4d	0.313133	0.105541	2.96693	0.00376297	Yes
	Side-Contra*Type-UVN*Day-BL vs Side-Contra*Type-UVN*Day-4d	0.288206	0.105541	2.73074	0.00746984	Yes
	Side-Contra*Type-UVN*Day-BL vs Side-Ipsi*Type-UVN*Day-28d	0.280223	0.105541	2.65511	0.00922666	Yes
	Side-Contra*Type-UVN*Day-BL vs Side-Ipsi*Type-UVN*Day-1d	0.253954	0.105541	2.40621	0.0179556	Yes
	Side-Contra*Type-UVN*Day-BL vs Side-Contra*Type-UL*Day-7d	0.219201	0.105541	2.07692	0.0403721	Yes
	Side-Contra*Type-UVN*Day-BL vs Side-Contra*Type-UL*Day-28d	0.207555	0.105541	1.96658	0.052003	No
	Side-Contra*Type-UVN*Day-BL vs Side-Contra*Type-UVN*Day-1d	0.203164	0.105541	1.92497	0.0570746	No
	Side-Contra*Type-UVN*Day-BL vs Side-Contra*Type-UVN*Day-28d	0.149847	0.105541	1.4198	0.158777	No
	Side-Contra*Type-UVN*Day-BL vs Side-Contra*Type-UL*Day-1d	0.0570212	0.105541	0.540275	0.590209	No
	Side-Contra*Type-UL*Day-1d vs Side-Ipsi*Type-UL*Day-4d	0.420947	0.105541	3.98846	0.00012673	Yes
	Side-Contra*Type-UL*Day-1d vs Side-Ipsi*Type-UL*Day-1d	0.40329	0.105541	3.82116	0.00023085	Yes
	Side-Contra*Type-UL*Day-1d vs Side-Ipsi*Type-UL*Day-28d	0.3791	0.105541	3.59197	0.000510942	Yes
	Side-Contra*Type-UL*Day-1d vs Side-Ipsi*Type-UL*Day-7d	0.372781	0.105541	3.53209	0.000625465	Yes
	Side-Contra*Type-UL*Day-1d vs Side-Ipsi*Type-UVN*Day-7d	0.347422	0.105541	3.29182	0.00137626	Yes
	Side-Contra*Type-UL*Day-1d vs Side-Contra*Type-UVN*Day-7d	0.317757	0.105541	3.01074	0.00329944	Yes
	Side-Contra*Type-UL*Day-1d vs Side-Ipsi*Type-UVN*Day-4d	0.291035	0.105541	2.75755	0.00692426	Yes
	Side-Contra*Type-UL*Day-1d vs Side-Contra*Type-UL*Day-4d	0.256112	0.105541	2.42666	0.0170289	Yes
	Side-Contra*Type-UL*Day-1d vs Side-Contra*Type-UVN*Day-4d	0.231185	0.105541	2.19047	0.0308137	Yes
	Side-Contra*Type-UL*Day-1d vs Side-Ipsi*Type-UVN*Day-28d	0.223202	0.105541	2.11483	0.03693	Yes
	Side-Contra*Type-UL*Day-1d vs Side-Ipsi*Type-UVN*Day-1d	0.196933	0.105541	1.86593	0.0649818	No
	Side-Contra*Type-UL*Day-1d vs Side-Contra*Type-UL*Day-7d	0.16218	0.105541	1.53665	0.127537	No
	Side-Contra*Type-UL*Day-1d vs Side-Contra*Type-UL*Day-28d	0.150534	0.105541	1.42631	0.156894	No
	Side-Contra*Type-UL*Day-1d vs Side-Contra*Type-UVN*Day-1d	0.146142	0.105541	1.3847	0.169227	No
	Side-Contra*Type-UL*Day-1d vs Side-Contra*Type-UVN*Day-28d	0.0928257	0.105541	0.879522	0.381227	No
	Side-Contra*Type-UVN*Day-28d vs Side-Ipsi*Type-UL*Day-4d	0.328121	0.105541	3.10894	0.00244564	Yes
	Side-Contra*Type-UVN*Day-28d vs Side-Ipsi*Type-UL*Day-1d	0.310464	0.105541	2.94164	0.00405719	Yes
	Side-Contra*Type-UVN*Day-28d vs Side-Ipsi*Type-UL*Day-28d	0.286275	0.105541	2.71245	0.00786438	Yes
	Side-Contra*Type-UVN*Day-28d vs Side-Ipsi*Type-UL*Day-7d	0.279955	0.105541	2.65257	0.00929157	Yes
	Side-Contra*Type-UVN*Day-28d vs Side-Ipsi*Type-UVN*Day-7d	0.254597	0.105541	2.4123	0.017675	Yes
	Side-Contra*Type-UVN*Day-28d vs Side-Contra*Type-UVN*Day-7d	0.224931	0.105541	2.13122	0.0355224	Yes
	Side-Contra*Type-UVN*Day-28d vs Side-Ipsi*Type-UVN*Day-4d	0.198209	0.105541	1.87803	0.0632908	No
	Side-Contra*Type-UVN*Day-28d vs Side-Contra*Type-UL*Day-4d	0.163286	0.105541	1.54713	0.12499	No
	Side-Contra*Type-UVN*Day-28d vs Side-Contra*Type-UVN*Day-4d	0.138359	0.105541	1.31095	0.192878	No
	Side-Contra*Type-UVN*Day-28d vs Side-Ipsi*Type-UVN*Day-28d	0.130376	0.105541	1.23531	0.21961	No
	Side-Contra*Type-UVN*Day-28d vs Side-Ipsi*Type-UVN*Day-1d	0.104107	0.105541	0.98641	0.326313	No
	Side-Contra*Type-UVN*Day-28d vs Side-Contra*Type-UL*Day-7d	0.069354	0.105541	0.657127	0.512609	No
	Side-Contra*Type-UVN*Day-28d vs Side-Contra*Type-UL*Day-28d	0.0577085	0.105541	0.546786	0.585744	No
	Side-Contra*Type-UVN*Day-28d vs Side-Contra*Type-UVN*Day-1d	0.0533166	0.105541	0.505174	0.614548	No
	Side-Contra*Type-UVN*Day-1d vs Side-Ipsi*Type-UL*Day-4d	0.274805	0.105541	2.60377	0.010624	Yes
	Side-Contra*Type-UVN*Day-1d vs Side-Ipsi*Type-UL*Day-1d	0.257148	0.105541	2.43647	0.0165996	Yes
	Side-Contra*Type-UVN*Day-1d vs Side-Ipsi*Type-UL*Day-28d	0.232958	0.105541	2.20727	0.0295814	Yes
	Side-Contra*Type-UVN*Day-1d vs Side-Ipsi*Type-UL*Day-7d	0.226639	0.105541	2.1474	0.0341785	Yes
	Side-Contra*Type-UVN*Day-1d vs Side-Ipsi*Type-UVN*Day-7d	0.20128	0.105541	1.90712	0.0593745	No
	Side-Contra*Type-UVN*Day-1d vs Side-Contra*Type-UVN*Day-7d	0.171615	0.105541	1.62604	0.107088	No
	Side-Contra*Type-UVN*Day-1d vs Side-Ipsi*Type-UVN*Day-4d	0.144893	0.105541	1.37285	0.172868	No
	Side-Contra*Type-UVN*Day-1d vs Side-Contra*Type-UL*Day-4d	0.10997	0.105541	1.04196	0.299943	No
	Side-Contra*Type-UVN*Day-1d vs Side-Contra*Type-UVN*Day-4d	0.0850422	0.105541	0.805773	0.422286	No
	Side-Contra*Type-UVN*Day-1d vs Side-Ipsi*Type-UVN*Day-28d	0.0770594	0.105541	0.730136	0.467014	No
	Side-Contra*Type-UVN*Day-1d vs Side-Ipsi*Type-UVN*Day-1d	0.0507902	0.105541	0.481236	0.6314	No
	Side-Contra*Type-UVN*Day-1d vs Side-Contra*Type-UL*Day-7d	0.0160373	0.105541	0.151953	0.87953	No
	Side-Contra*Type-UVN*Day-1d vs Side-Contra*Type-UL*Day-28d	0.00439182	0.105541	0.0416124	0.966891	No
	Side-Contra*Type-UL*Day-28d vs Side-Ipsi*Type-UL*Day-4d	0.270413	0.105541	2.56216	0.0118939	Yes
	Side-Contra*Type-UL*Day-28d vs Side-Ipsi*Type-UL*Day-1d	0.252756	0.105541	2.39485	0.0184891	Yes
	Side-Contra*Type-UL*Day-28d vs Side-Ipsi*Type-UL*Day-28d	0.228566	0.105541	2.16566	0.0327146	Yes
	Side-Contra*Type-UL*Day-28d vs Side-Ipsi*Type-UL*Day-7d	0.222247	0.105541	2.10578	0.0377276	Yes
	Side-Contra*Type-UL*Day-28d vs Side-Ipsi*Type-UVN*Day-7d	0.196888	0.105541	1.86551	0.0650413	No
	Side-Contra*Type-UL*Day-28d vs Side-Contra*Type-UVN*Day-7d	0.167223	0.105541	1.58443	0.116253	No
	Side-Contra*Type-UL*Day-28d vs Side-Ipsi*Type-UVN*Day-4d	0.140501	0.105541	1.33124	0.186136	No
	Side-Contra*Type-UL*Day-28d vs Side-Contra*Type-UL*Day-4d	0.105578	0.105541	1.00035	0.319557	No
	Side-Contra*Type-UL*Day-28d vs Side-Contra*Type-UVN*Day-4d	0.0806504	0.105541	0.76416	0.446571	No
	Side-Contra*Type-UL*Day-28d vs Side-Ipsi*Type-UVN*Day-28d	0.0726676	0.105541	0.688524	0.492717	No
	Side-Contra*Type-UL*Day-28d vs Side-Ipsi*Type-UVN*Day-1d	0.0463983	0.105541	0.439623	0.661159	No
	Side-Contra*Type-UL*Day-28d vs Side-Contra*Type-UL*Day-7d	0.0116455	0.105541	0.110341	0.91236	No
	Side-Contra*Type-UL*Day-7d vs Side-Ipsi*Type-UL*Day-4d	0.258767	0.105541	2.45181	0.0159474	Yes
	Side-Contra*Type-UL*Day-7d vs Side-Ipsi*Type-UL*Day-1d	0.24111	0.105541	2.28451	0.0244545	Yes
	Side-Contra*Type-UL*Day-7d vs Side-Ipsi*Type-UL*Day-28d	0.216921	0.105541	2.05532	0.0424547	Yes
	Side-Contra*Type-UL*Day-7d vs Side-Ipsi*Type-UL*Day-7d	0.210601	0.105541	1.99544	0.0487148	Yes
	Side-Contra*Type-UL*Day-7d vs Side-Ipsi*Type-UVN*Day-7d	0.185243	0.105541	1.75517	0.0822928	No
	Side-Contra*Type-UL*Day-7d vs Side-Contra*Type-UVN*Day-7d	0.155577	0.105541	1.47409	0.143598	No
	Side-Contra*Type-UL*Day-7d vs Side-Ipsi*Type-UVN*Day-4d	0.128855	0.105541	1.2209	0.224994	No
	Side-Contra*Type-UL*Day-7d vs Side-Contra*Type-UL*Day-4d	0.0939323	0.105541	0.890007	0.375598	No
	Side-Contra*Type-UL*Day-7d vs Side-Contra*Type-UVN*Day-4d	0.0690049	0.105541	0.65382	0.514729	No
	Side-Contra*Type-UL*Day-7d vs Side-Ipsi*Type-UVN*Day-28d	0.0610221	0.105541	0.578183	0.564441	No
	Side-Contra*Type-UL*Day-7d vs Side-Ipsi*Type-UVN*Day-1d	0.0347528	0.105541	0.329282	0.742631	No
	Side-Ipsi*Type-UVN*Day-1d vs Side-Ipsi*Type-UL*Day-4d	0.224015	0.105541	2.12253	0.0362626	Yes
	Side-Ipsi*Type-UVN*Day-1d vs Side-Ipsi*Type-UL*Day-1d	0.206357	0.105541	1.95523	0.053347	No
	Side-Ipsi*Type-UVN*Day-1d vs Side-Ipsi*Type-UL*Day-28d	0.182168	0.105541	1.72604	0.0874291	No
	Side-Ipsi*Type-UVN*Day-1d vs Side-Ipsi*Type-UL*Day-7d	0.175849	0.105541	1.66616	0.0988109	No
	Side-Ipsi*Type-UVN*Day-1d vs Side-Ipsi*Type-UVN*Day-7d	0.15049	0.105541	1.42589	0.157015	No
	Side-Ipsi*Type-UVN*Day-1d vs Side-Contra*Type-UVN*Day-7d	0.120824	0.105541	1.14481	0.255021	No
	Side-Ipsi*Type-UVN*Day-1d vs Side-Ipsi*Type-UVN*Day-4d	0.0941025	0.105541	0.891619	0.374738	No
	Side-Ipsi*Type-UVN*Day-1d vs Side-Contra*Type-UL*Day-4d	0.0591795	0.105541	0.560724	0.57624	No
	Side-Ipsi*Type-UVN*Day-1d vs Side-Contra*Type-UVN*Day-4d	0.034252	0.105541	0.324537	0.746209	No
	Side-Ipsi*Type-UVN*Day-1d vs Side-Ipsi*Type-UVN*Day-28d	0.0262692	0.105541	0.2489	0.803948	No
	Side-Ipsi*Type-UVN*Day-28d vs Side-Ipsi*Type-UL*Day-4d	0.197745	0.105541	1.87363	0.063901	No
	Side-Ipsi*Type-UVN*Day-28d vs Side-Ipsi*Type-UL*Day-1d	0.180088	0.105541	1.70633	0.0910503	No
	Side-Ipsi*Type-UVN*Day-28d vs Side-Ipsi*Type-UL*Day-28d	0.155899	0.105541	1.47714	0.142781	No
	Side-Ipsi*Type-UVN*Day-28d vs Side-Ipsi*Type-UL*Day-7d	0.149579	0.105541	1.41726	0.159515	No
	Side-Ipsi*Type-UVN*Day-28d vs Side-Ipsi*Type-UVN*Day-7d	0.124221	0.105541	1.17699	0.241995	No
	Side-Ipsi*Type-UVN*Day-28d vs Side-Contra*Type-UVN*Day-7d	0.0945552	0.105541	0.895908	0.372453	No
	Side-Ipsi*Type-UVN*Day-28d vs Side-Ipsi*Type-UVN*Day-4d	0.0678333	0.105541	0.642719	0.521878	No
	Side-Ipsi*Type-UVN*Day-28d vs Side-Contra*Type-UL*Day-4d	0.0329103	0.105541	0.311824	0.755824	No
	Side-Ipsi*Type-UVN*Day-28d vs Side-Contra*Type-UVN*Day-4d	0.0079828	0.105541	0.0756368	0.939859	No
	Side-Contra*Type-UVN*Day-4d vs Side-Ipsi*Type-UL*Day-4d	0.189762	0.105541	1.798	0.0751953	No
	Side-Contra*Type-UVN*Day-4d vs Side-Ipsi*Type-UL*Day-1d	0.172105	0.105541	1.63069	0.106101	No
	Side-Contra*Type-UVN*Day-4d vs Side-Ipsi*Type-UL*Day-28d	0.147916	0.105541	1.4015	0.164161	No
	Side-Contra*Type-UVN*Day-4d vs Side-Ipsi*Type-UL*Day-7d	0.141597	0.105541	1.34162	0.182757	No
	Side-Contra*Type-UVN*Day-4d vs Side-Ipsi*Type-UVN*Day-7d	0.116238	0.105541	1.10135	0.273388	No
	Side-Contra*Type-UVN*Day-4d vs Side-Contra*Type-UVN*Day-7d	0.0865724	0.105541	0.820271	0.414012	No
	Side-Contra*Type-UVN*Day-4d vs Side-Ipsi*Type-UVN*Day-4d	0.0598505	0.105541	0.567082	0.571929	No
	Side-Contra*Type-UVN*Day-4d vs Side-Contra*Type-UL*Day-4d	0.0249275	0.105541	0.236187	0.813771	No
	Side-Contra*Type-UL*Day-4d vs Side-Ipsi*Type-UL*Day-4d	0.164835	0.105541	1.56181	0.121492	No
	Side-Contra*Type-UL*Day-4d vs Side-Ipsi*Type-UL*Day-1d	0.147178	0.105541	1.39451	0.166255	No
	Side-Contra*Type-UL*Day-4d vs Side-Ipsi*Type-UL*Day-28d	0.122988	0.105541	1.16531	0.246664	No
	Side-Contra*Type-UL*Day-4d vs Side-Ipsi*Type-UL*Day-7d	0.116669	0.105541	1.10544	0.271623	No
	Side-Contra*Type-UL*Day-4d vs Side-Ipsi*Type-UVN*Day-7d	0.0913103	0.105541	0.865163	0.38902	No
	Side-Contra*Type-UL*Day-4d vs Side-Contra*Type-UVN*Day-7d	0.0616449	0.105541	0.584084	0.560479	No
	Side-Contra*Type-UL*Day-4d vs Side-Ipsi*Type-UVN*Day-4d	0.034923	0.105541	0.330895	0.741416	No
	Side-Ipsi*Type-UVN*Day-4d vs Side-Ipsi*Type-UL*Day-4d	0.129912	0.105541	1.23091	0.221242	No
	Side-Ipsi*Type-UVN*Day-4d vs Side-Ipsi*Type-UL*Day-1d	0.112255	0.105541	1.06361	0.290066	No
	Side-Ipsi*Type-UVN*Day-4d vs Side-Ipsi*Type-UL*Day-28d	0.0880655	0.105541	0.834418	0.406034	No
	Side-Ipsi*Type-UVN*Day-4d vs Side-Ipsi*Type-UL*Day-7d	0.081746	0.105541	0.774542	0.440438	No
	Side-Ipsi*Type-UVN*Day-4d vs Side-Ipsi*Type-UVN*Day-7d	0.0563873	0.105541	0.534268	0.594342	No
	Side-Ipsi*Type-UVN*Day-4d vs Side-Contra*Type-UVN*Day-7d	0.0267219	0.105541	0.253189	0.800642	No
	Side-Contra*Type-UVN*Day-7d vs Side-Ipsi*Type-UL*Day-4d	0.10319	0.105541	0.977724	0.33057	No
	Side-Contra*Type-UVN*Day-7d vs Side-Ipsi*Type-UL*Day-1d	0.085533	0.105541	0.810423	0.419621	No
	Side-Contra*Type-UVN*Day-7d vs Side-Ipsi*Type-UL*Day-28d	0.0613436	0.105541	0.581229	0.562394	No
	Side-Contra*Type-UVN*Day-7d vs Side-Ipsi*Type-UL*Day-7d	0.0550241	0.105541	0.521353	0.603274	No
	Side-Contra*Type-UVN*Day-7d vs Side-Ipsi*Type-UVN*Day-7d	0.0296654	0.105541	0.281079	0.779231	No
	Side-Ipsi*Type-UVN*Day-7d vs Side-Ipsi*Type-UL*Day-4d	0.0735247	0.105541	0.696645	0.487641	No
	Side-Ipsi*Type-UVN*Day-7d vs Side-Ipsi*Type-UL*Day-1d	0.0558676	0.105541	0.529344	0.59774	No
	Side-Ipsi*Type-UVN*Day-7d vs Side-Ipsi*Type-UL*Day-28d	0.0316782	0.105541	0.30015	0.764686	No
	Side-Ipsi*Type-UVN*Day-7d vs Side-Ipsi*Type-UL*Day-7d	0.0253587	0.105541	0.240274	0.81061	No
	Side-Ipsi*Type-UL*Day-7d vs Side-Ipsi*Type-UL*Day-4d	0.048166	0.105541	0.456372	0.649112	No
	Side-Ipsi*Type-UL*Day-7d vs Side-Ipsi*Type-UL*Day-1d	0.0305088	0.105541	0.289071	0.773126	No
	Side-Ipsi*Type-UL*Day-7d vs Side-Ipsi*Type-UL*Day-28d	0.00631943	0.105541	0.0598765	0.952374	No
	Side-Ipsi*Type-UL*Day-28d vs Side-Ipsi*Type-UL*Day-4d	0.0418466	0.105541	0.396495	0.692585	No
	Side-Ipsi*Type-UL*Day-28d vs Side-Ipsi*Type-UL*Day-1d	0.0241894	0.105541	0.229194	0.819186	No
	Side-Ipsi*Type-UL*Day-1d vs Side-Ipsi*Type-UL*Day-4d	0.0176571	0.105541	0.167301	0.867471	No
	Tukey's d critical value:			5.14899
	Category	LS means	Groups
	Side-Ipsi*Type-UVN*Day-BL	0.667964	A
	Side-Contra*Type-UL*Day-BL	0.654107	A
	Side-Ipsi*Type-UL*Day-BL	0.627384	A	B
	Side-Contra*Type-UVN*Day-BL	0.62472	A	B	C
	Side-Contra*Type-UL*Day-1d	0.567699	A	B	C	D
	Side-Contra*Type-UVN*Day-28d	0.474873	A	B	C	D	E
	Side-Contra*Type-UVN*Day-1d	0.421557		B	C	D	E	F
	Side-Contra*Type-UL*Day-28d	0.417165			C	D	E	F
	Side-Contra*Type-UL*Day-7d	0.405519				D	E	F
	Side-Ipsi*Type-UVN*Day-1d	0.370766				D	E	F	G
	Side-Ipsi*Type-UVN*Day-28d	0.344497					E	F	G	H
	Side-Contra*Type-UVN*Day-4d	0.336514					E	F	G	H
	Side-Contra*Type-UL*Day-4d	0.311587					E	F	G	H
	Side-Ipsi*Type-UVN*Day-4d	0.276664					E	F	G	H
	Side-Contra*Type-UVN*Day-7d	0.249942						F	G	H
	Side-Ipsi*Type-UVN*Day-7d	0.220277						F	G	H
	Side-Ipsi*Type-UL*Day-7d	0.194918							G	H
	Side-Ipsi*Type-UL*Day-28d	0.188599							G	H
	Side-Ipsi*Type-UL*Day-1d	0.164409							G	H
	Side-Ipsi*Type-UL*Day-4d	0.146752								H

## Sheet: RepANOVA phaseVOR
	XLSTAT 2014.5.03 - Repeated measures ANOVA - on 18/03/2020 at 23:51:49
	Y / Quantitative: Workbook = Souris UVN-ULv8.xlsx / Sheet = Gains / Range = Gains!$CH:$CH / 144 rows and 1 column
	X / Qualitative: Workbook = Souris UVN-ULv8.xlsx / Sheet = Gains / Range = Gains!$CD:$CG / 144 rows and 4 columns
	Number of observations with replaced missing data: 2
	Estimation of missing data: Nearest neighbour
	Data format: One column for all repetitions
	Repeated measures:
	Covariance structure: Compound Symmetry
	Constraints: a1=0
	Confidence interval (%): 95
	Use least squares means: Yes
	Observations with replaced missing data:
	Observation	Phase	Mouse	Type	Day	Gain
	Obs87	66.744	OG coupée	UVN	28d	0.5Hz
	Obs88	-53.424	OD coupée	UVN	28d	0.5Hz
	Summary statistics:
	Variable	Observations	Obs. with missing data	Obs. without missing data	Minimum	Maximum	Mean	Std. deviation
	Phase	144	0	144	-53.424	87.12	23.7144	22.9584
	Variable	Categories	Frequencies	%
	Mouse	17F_Norm	12	8.33333
		23G_ODG	12	8.33333
		3729060	12	8.33333
		3729172	12	8.33333
		CL-A2_Norm	12	8.33333
		CL-A2_OG	12	8.33333
		IDPN-A-OD	12	8.33333
		IDPN-C_Norm	12	8.33333
		IDPN-D_OD	12	8.33333
		IDPN-D_OG	12	8.33333
		OD coupée	12	8.33333
		OG coupée	12	8.33333
	Type	UL	72	50
		UVN	72	50
	Day	28d	36	25
		4d	36	25
		7d	36	25
		BL	36	25
	Gain	0.2Hz	48	33.3333
		0.5Hz	48	33.3333
		1Hz	48	33.3333
	Correlation matrix:
	Variables	Mouse-17F_Norm	Mouse-23G_ODG	Mouse-3729060	Mouse-3729172	Mouse-CL-A2_Norm	Mouse-CL-A2_OG	Mouse-IDPN-A-OD	Mouse-IDPN-C_Norm	Mouse-IDPN-D_OD	Mouse-IDPN-D_OG	Mouse-OD coupée	Mouse-OG coupée	Type-UL	Type-UVN	Day-28d	Day-4d	Day-7d	Day-BL	Gain-0.2Hz	Gain-0.5Hz	Gain-1Hz	Phase
	Mouse-17F_Norm	1	-0.0909091	-0.0909091	-0.0909091	-0.0909091	-0.0909091	-0.0909091	-0.0909091	-0.0909091	-0.0909091	-0.0909091	-0.0909091	-0.301511	0.301511	1.15443e-18	3.53682e-19	3.53584e-19	-4.47794e-18	1.35441e-21	-5.91633e-18	5.9148e-18	0.100592
	Mouse-23G_ODG	-0.0909091	1	-0.0909091	-0.0909091	-0.0909091	-0.0909091	-0.0909091	-0.0909091	-0.0909091	-0.0909091	-0.0909091	-0.0909091	-0.301511	0.301511	1.15364e-18	6.79614e-18	-2.8672e-18	-6.08819e-18	1.71559e-21	-5.91597e-18	5.91408e-18	0.0595101
	Mouse-3729060	-0.0909091	-0.0909091	1	-0.0909091	-0.0909091	-0.0909091	-0.0909091	-0.0909091	-0.0909091	-0.0909091	-0.0909091	-0.0909091	-0.301511	0.301511	1.40384e-17	-2.8673e-18	1.00169e-17	-6.08839e-18	1.535e-21	-1.77513e-17	1.77495e-17	0.148151
	Mouse-3729172	-0.0909091	-0.0909091	-0.0909091	1	-0.0909091	-0.0909091	-0.0909091	-0.0909091	-0.0909091	-0.0909091	-0.0909091	-0.0909091	-0.301511	0.301511	7.59581e-18	3.53977e-19	3.57496e-18	-2.86711e-18	-2.95704e-18	-1.47922e-17	1.77491e-17	-0.00434109
	Mouse-CL-A2_Norm	-0.0909091	-0.0909091	-0.0909091	-0.0909091	1	-0.0909091	-0.0909091	-0.0909091	-0.0909091	-0.0909091	-0.0909091	-0.0909091	0.301511	-0.301511	7.59581e-18	4.38023e-18	-6.89366e-18	-2.06193e-18	5.91913e-18	-5.91615e-18	-3.25058e-21	0.157481
	Mouse-CL-A2_OG	-0.0909091	-0.0909091	-0.0909091	-0.0909091	-0.0909091	1	-0.0909091	-0.0909091	-0.0909091	-0.0909091	-0.0909091	-0.0909091	0.301511	-0.301511	4.37473e-18	5.1856e-18	-1.25305e-17	-2.86711e-18	-7.37973e-19	1.535e-21	1.47595e-18	0.0984535
	Mouse-IDPN-A-OD	-0.0909091	-0.0909091	-0.0909091	-0.0909091	-0.0909091	-0.0909091	1	-0.0909091	-0.0909091	-0.0909091	-0.0909091	-0.0909091	0.301511	-0.301511	2.76419e-18	5.1856e-18	-6.08829e-18	-2.86711e-18	2.22078e-18	-5.17629e-18	1.47595e-18	-0.0539592
	Mouse-IDPN-C_Norm	-0.0909091	-0.0909091	-0.0909091	-0.0909091	-0.0909091	-0.0909091	-0.0909091	1	-0.0909091	-0.0909091	-0.0909091	-0.0909091	0.301511	-0.301511	2.7634e-18	3.17262e-18	-4.856e-20	3.17262e-18	7.76872e-18	-4.06657e-18	-3.70242e-18	0.0420351
	Mouse-IDPN-D_OD	-0.0909091	-0.0909091	-0.0909091	-0.0909091	-0.0909091	-0.0909091	-0.0909091	-0.0909091	1	-0.0909091	-0.0909091	-0.0909091	0.301511	-0.301511	3.56828e-18	1.36086e-18	-1.86032e-18	-6.69185e-18	9.61803e-18	7.41585e-19	-7.40104e-18	-0.179649
	Mouse-IDPN-D_OG	-0.0909091	-0.0909091	-0.0909091	-0.0909091	-0.0909091	-0.0909091	-0.0909091	-0.0909091	-0.0909091	1	-0.0909091	-0.0909091	0.301511	-0.301511	9.87715e-19	1.0404e-17	-8.68183e-19	-2.4803e-18	6.82767e-18	9.13053e-19	-7.73784e-18	-0.328326
	Mouse-OD coupée	-0.0909091	-0.0909091	-0.0909091	-0.0909091	-0.0909091	-0.0909091	-0.0909091	-0.0909091	-0.0909091	-0.0909091	1	-0.0909091	-0.301511	0.301511	1.15364e-18	3.53977e-19	3.57496e-18	3.53977e-19	-1.47766e-18	-7.39535e-18	8.87283e-18	0.190138
	Mouse-OG coupée	-0.0909091	-0.0909091	-0.0909091	-0.0909091	-0.0909091	-0.0909091	-0.0909091	-0.0909091	-0.0909091	-0.0909091	-0.0909091	1	-0.301511	0.301511	1.15364e-18	1.96452e-18	3.57496e-18	5.1856e-18	1.71559e-21	-5.91597e-18	5.91408e-18	-0.230086
	Type-UL	-0.301511	-0.301511	-0.301511	-0.301511	0.301511	0.301511	0.301511	0.301511	0.301511	0.301511	-0.301511	-0.301511	1	-1	1.13056e-17	-1.29688e-17	1.27584e-18	-5.84668e-18	1.81907e-17	-1.43467e-18	-2.32973e-17	-0.145912
	Type-UVN	0.301511	0.301511	0.301511	0.301511	-0.301511	-0.301511	-0.301511	-0.301511	-0.301511	-0.301511	0.301511	0.301511	-1	1	-1.13056e-17	1.29688e-17	-1.27584e-18	5.84668e-18	-1.81907e-17	1.43467e-18	2.32973e-17	0.145912
	Day-28d	1.15443e-18	1.15364e-18	1.40384e-17	7.59581e-18	7.59581e-18	4.37473e-18	2.76419e-18	2.7634e-18	3.56828e-18	9.87715e-19	1.15364e-18	1.15364e-18	1.13056e-17	-1.13056e-17	1	-0.333333	-0.333333	-0.333333	-1.0305e-16	1.23574e-16	-3.56312e-17	0.0648249
	Day-4d	3.53682e-19	6.79614e-18	-2.8673e-18	3.53977e-19	4.38023e-18	5.1856e-18	5.1856e-18	3.17262e-18	1.36086e-18	1.0404e-17	3.53977e-19	1.96452e-18	-1.29688e-17	1.29688e-17	-0.333333	1	-0.333333	-0.333333	1.97147e-17	3.48225e-17	-6.96459e-17	0.0447324
	Day-7d	3.53584e-19	-2.8672e-18	1.00169e-17	3.57496e-18	-6.89366e-18	-1.25305e-17	-6.08829e-18	-4.856e-20	-1.86032e-18	-8.68183e-19	3.57496e-18	3.57496e-18	1.27584e-18	-1.27584e-18	-0.333333	-0.333333	1	-0.333333	-5.58266e-17	4.99305e-17	-9.21257e-18	-0.0723501
	Day-BL	-4.47794e-18	-6.08819e-18	-6.08839e-18	-2.86711e-18	-2.06193e-18	-2.86711e-18	-2.86711e-18	3.17262e-18	-6.69185e-18	-2.4803e-18	3.53977e-19	5.1856e-18	-5.84668e-18	5.84668e-18	-0.333333	-0.333333	-0.333333	1	-1.16259e-16	1.4058e-16	-9.21303e-18	-0.0372072
	Gain-0.2Hz	1.35441e-21	1.71559e-21	1.535e-21	-2.95704e-18	5.91913e-18	-7.37973e-19	2.22078e-18	7.76872e-18	9.61803e-18	6.82767e-18	-1.47766e-18	1.71559e-21	1.81907e-17	-1.81907e-17	-1.0305e-16	1.97147e-17	-5.58266e-17	-1.16259e-16	1	-0.5	-0.5	-0.0649789
	Gain-0.5Hz	-5.91633e-18	-5.91597e-18	-1.77513e-17	-1.47922e-17	-5.91615e-18	1.535e-21	-5.17629e-18	-4.06657e-18	7.41585e-19	9.13053e-19	-7.39535e-18	-5.91597e-18	-1.43467e-18	1.43467e-18	1.23574e-16	3.48225e-17	4.99305e-17	1.4058e-16	-0.5	1	-0.5	0.100257
	Gain-1Hz	5.9148e-18	5.91408e-18	1.77495e-17	1.77491e-17	-3.25058e-21	1.47595e-18	1.47595e-18	-3.70242e-18	-7.40104e-18	-7.73784e-18	8.87283e-18	5.91408e-18	-2.32973e-17	2.32973e-17	-3.56312e-17	-6.96459e-17	-9.21257e-18	-9.21303e-18	-0.5	-0.5	1	-0.035278
	Phase	0.100592	0.0595101	0.148151	-0.00434109	0.157481	0.0984535	-0.0539592	0.0420351	-0.179649	-0.328326	0.190138	-0.230086	-0.145912	0.145912	0.0648249	0.0447324	-0.0723501	-0.0372072	-0.0649789	0.100257	-0.035278	1
	Regression of variable Phase:
	Goodness of fit statistics:
	Observations	144
	Sum of weights	144
	-2 Res Log(Likelihood)	1090.06
	AIC	1094.06
	AICC	1094.14
	SBC	1100
	CAIC	1102
	Iterations	7
	Covariance parameters	2
	Number of fixed effects	1
	Number of random effects	0
	Number of subjects	12
	Maximum number of observations per subject	12
	Covariance parameters - Repeated factor:
		Parameters	Standard error	Z	Pr > Z
	Variance	328.121	44.2438	7.4162	< 0,0001
	Sigma 1	57.3542	38.0567	1.50707	0.131792
	Null model likelihood ratio test:
	DF	Chi-square	Pr > Chi²
	1	8.02523	0.00461302
	Type III tests of fixed effects:
	Effects	Num DF	Den DF	F	Pr > F
	Type*Day*Gain	23	120	3.59226	< 0,0001
	Model parameters:
	Source	Value	Standard error	t	Pr > |t|	Lower bound (95%)	Upper bound (95%)
	Intercept	43.584	8.01535	5.43757	< 0,0001	27.7411	59.4269
	Type-UL*Day-28d*Gain-0.2Hz	0
	Type-UL*Day-28d*Gain-0.5Hz	-15.714	10.4582	-1.50256	0.135143	-36.3854	4.95738
	Type-UL*Day-28d*Gain-1Hz	-37.824	10.4582	-3.61669	0.000412001	-58.4954	-17.1526
	Type-UL*Day-4d*Gain-0.2Hz	-10.104	10.4582	-0.966134	0.335597	-30.7754	10.5674
	Type-UL*Day-4d*Gain-0.5Hz	-0.714	10.4582	-0.0682719	0.945664	-21.3854	19.9574
	Type-UL*Day-4d*Gain-1Hz	2.736	10.4582	0.261613	0.793993	-17.9354	23.4074
	Type-UL*Day-7d*Gain-0.2Hz	-4.02	10.4582	-0.384388	0.701258	-24.6914	16.6514
	Type-UL*Day-7d*Gain-0.5Hz	-4.344	10.4582	-0.415369	0.67849	-25.0154	16.3274
	Type-UL*Day-7d*Gain-1Hz	-20.364	10.4582	-1.94718	0.0534586	-41.0354	0.307381
	Type-UL*Day-BL*Gain-0.2Hz	-14.292	10.4582	-1.36659	0.173885	-34.9634	6.37938
	Type-UL*Day-BL*Gain-0.5Hz	-33.6186	10.4582	-3.21457	0.00161273	-54.29	-12.9472
	Type-UL*Day-BL*Gain-1Hz	-45.7416	10.4582	-4.37376	< 0,0001	-66.413	-25.0702
	Type-UVN*Day-28d*Gain-0.2Hz	-17.256	11.3354	-1.52231	0.130125	-39.6613	5.1493
	Type-UVN*Day-28d*Gain-0.5Hz	-24.684	11.3354	-2.1776	0.0310642	-47.0893	-2.2787
	Type-UVN*Day-28d*Gain-1Hz	-36.8328	11.3354	-3.24936	0.00143983	-59.2381	-14.4275
	Type-UVN*Day-4d*Gain-0.2Hz	-0.78	11.3354	-0.0688109	0.945236	-23.1853	21.6253
	Type-UVN*Day-4d*Gain-0.5Hz	-23.7594	11.3354	-2.09603	0.0378288	-46.1647	-1.3541
	Type-UVN*Day-4d*Gain-1Hz	-33.444	11.3354	-2.9504	0.00370556	-55.8493	-11.0387
	Type-UVN*Day-7d*Gain-0.2Hz	-11.82	11.3354	-1.04275	0.298812	-34.2253	10.5853
	Type-UVN*Day-7d*Gain-0.5Hz	-20.454	11.3354	-1.80443	0.0732532	-42.8593	1.9513
	Type-UVN*Day-7d*Gain-1Hz	-27.564	11.3354	-2.43167	0.0162573	-49.9693	-5.1587
	Type-UVN*Day-BL*Gain-0.2Hz	-19.068	11.3354	-1.68216	0.0947048	-41.4733	3.3373
	Type-UVN*Day-BL*Gain-0.5Hz	-33.384	11.3354	-2.94511	0.00376583	-55.7893	-10.9787
	Type-UVN*Day-BL*Gain-1Hz	-43.824	11.3354	-3.86611	0.000166831	-66.2293	-21.4187
	Type*Day*Gain / Tukey (HSD) / Analysis of the differences between the categories with a confidence interval of 95%:
	Contrast	Difference	Standard-error	t	Pr > |t|	Significant
	Type-UL*Day-4d*Gain-1Hz vs Type-UL*Day-BL*Gain-1Hz	48.4776	10.4582	4.63538	< 0,0001	Yes
	Type-UL*Day-4d*Gain-1Hz vs Type-UVN*Day-BL*Gain-1Hz	46.56	10.4582	4.45202	< 0,0001	Yes
	Type-UL*Day-4d*Gain-1Hz vs Type-UL*Day-28d*Gain-1Hz	40.56	10.4582	3.8783	0.000172216	Yes
	Type-UL*Day-4d*Gain-1Hz vs Type-UVN*Day-28d*Gain-1Hz	39.5688	10.4582	3.78353	0.000242682	Yes
	Type-UL*Day-4d*Gain-1Hz vs Type-UL*Day-BL*Gain-0.5Hz	36.3546	10.4582	3.47619	0.000708825	Yes
	Type-UL*Day-4d*Gain-1Hz vs Type-UVN*Day-4d*Gain-1Hz	36.18	10.4582	3.45949	0.000749964	Yes
	Type-UL*Day-4d*Gain-1Hz vs Type-UVN*Day-BL*Gain-0.5Hz	36.12	10.4582	3.45376	0.000764612	Yes
	Type-UL*Day-4d*Gain-1Hz vs Type-UVN*Day-7d*Gain-1Hz	30.3	10.4582	2.89725	0.00447575	Yes
	Type-UL*Day-4d*Gain-1Hz vs Type-UVN*Day-28d*Gain-0.5Hz	27.42	10.4582	2.62187	0.0098775	Yes
	Type-UL*Day-4d*Gain-1Hz vs Type-UVN*Day-4d*Gain-0.5Hz	26.4954	10.4582	2.53346	0.0125833	Yes
	Type-UL*Day-4d*Gain-1Hz vs Type-UVN*Day-7d*Gain-0.5Hz	23.19	10.4582	2.2174	0.0284788	Yes
	Type-UL*Day-4d*Gain-1Hz vs Type-UL*Day-7d*Gain-1Hz	23.1	10.4582	2.2088	0.029088	Yes
	Type-UL*Day-4d*Gain-1Hz vs Type-UVN*Day-BL*Gain-0.2Hz	21.804	10.4582	2.08487	0.0392012	Yes
	Type-UL*Day-4d*Gain-1Hz vs Type-UVN*Day-28d*Gain-0.2Hz	19.992	10.4582	1.91161	0.0583104	No
	Type-UL*Day-4d*Gain-1Hz vs Type-UL*Day-28d*Gain-0.5Hz	18.45	10.4582	1.76417	0.0802482	No
	Type-UL*Day-4d*Gain-1Hz vs Type-UL*Day-BL*Gain-0.2Hz	17.028	10.4582	1.6282	0.106105	No
	Type-UL*Day-4d*Gain-1Hz vs Type-UVN*Day-7d*Gain-0.2Hz	14.556	10.4582	1.39183	0.166549	No
	Type-UL*Day-4d*Gain-1Hz vs Type-UL*Day-4d*Gain-0.2Hz	12.84	10.4582	1.22775	0.221945	No
	Type-UL*Day-4d*Gain-1Hz vs Type-UL*Day-7d*Gain-0.5Hz	7.08	10.4582	0.676982	0.49972	No
	Type-UL*Day-4d*Gain-1Hz vs Type-UL*Day-7d*Gain-0.2Hz	6.756	10.4582	0.646001	0.519512	No
	Type-UL*Day-4d*Gain-1Hz vs Type-UVN*Day-4d*Gain-0.2Hz	3.516	10.4582	0.336196	0.73731	No
	Type-UL*Day-4d*Gain-1Hz vs Type-UL*Day-4d*Gain-0.5Hz	3.45	10.4582	0.329885	0.742062	No
	Type-UL*Day-4d*Gain-1Hz vs Type-UL*Day-28d*Gain-0.2Hz	2.736	10.4582	0.261613	0.794068	No
	Type-UL*Day-28d*Gain-0.2Hz vs Type-UL*Day-BL*Gain-1Hz	45.7416	10.4582	4.37376	< 0,0001	Yes
	Type-UL*Day-28d*Gain-0.2Hz vs Type-UVN*Day-BL*Gain-1Hz	43.824	10.4582	4.1904	< 0,0001	Yes
	Type-UL*Day-28d*Gain-0.2Hz vs Type-UL*Day-28d*Gain-1Hz	37.824	10.4582	3.61669	0.000437629	Yes
	Type-UL*Day-28d*Gain-0.2Hz vs Type-UVN*Day-28d*Gain-1Hz	36.8328	10.4582	3.52191	0.000606756	Yes
	Type-UL*Day-28d*Gain-0.2Hz vs Type-UL*Day-BL*Gain-0.5Hz	33.6186	10.4582	3.21457	0.00167846	Yes
	Type-UL*Day-28d*Gain-0.2Hz vs Type-UVN*Day-4d*Gain-1Hz	33.444	10.4582	3.19788	0.00177052	Yes
	Type-UL*Day-28d*Gain-0.2Hz vs Type-UVN*Day-BL*Gain-0.5Hz	33.384	10.4582	3.19214	0.00180322	Yes
	Type-UL*Day-28d*Gain-0.2Hz vs Type-UVN*Day-7d*Gain-1Hz	27.564	10.4582	2.63564	0.00950694	Yes
	Type-UL*Day-28d*Gain-0.2Hz vs Type-UVN*Day-28d*Gain-0.5Hz	24.684	10.4582	2.36026	0.0198753	Yes
	Type-UL*Day-28d*Gain-0.2Hz vs Type-UVN*Day-4d*Gain-0.5Hz	23.7594	10.4582	2.27185	0.0248768	Yes
	Type-UL*Day-28d*Gain-0.2Hz vs Type-UVN*Day-7d*Gain-0.5Hz	20.454	10.4582	1.95579	0.0528139	No
	Type-UL*Day-28d*Gain-0.2Hz vs Type-UL*Day-7d*Gain-1Hz	20.364	10.4582	1.94718	0.0538489	No
	Type-UL*Day-28d*Gain-0.2Hz vs Type-UVN*Day-BL*Gain-0.2Hz	19.068	10.4582	1.82326	0.0707529	No
	Type-UL*Day-28d*Gain-0.2Hz vs Type-UVN*Day-28d*Gain-0.2Hz	17.256	10.4582	1.65	0.101558	No
	Type-UL*Day-28d*Gain-0.2Hz vs Type-UL*Day-28d*Gain-0.5Hz	15.714	10.4582	1.50256	0.135581	No
	Type-UL*Day-28d*Gain-0.2Hz vs Type-UL*Day-BL*Gain-0.2Hz	14.292	10.4582	1.36659	0.17431	No
	Type-UL*Day-28d*Gain-0.2Hz vs Type-UVN*Day-7d*Gain-0.2Hz	11.82	10.4582	1.13022	0.260639	No
	Type-UL*Day-28d*Gain-0.2Hz vs Type-UL*Day-4d*Gain-0.2Hz	10.104	10.4582	0.966134	0.33592	No
	Type-UL*Day-28d*Gain-0.2Hz vs Type-UL*Day-7d*Gain-0.5Hz	4.344	10.4582	0.415369	0.678614	No
	Type-UL*Day-28d*Gain-0.2Hz vs Type-UL*Day-7d*Gain-0.2Hz	4.02	10.4582	0.384388	0.701371	No
	Type-UL*Day-28d*Gain-0.2Hz vs Type-UVN*Day-4d*Gain-0.2Hz	0.78	10.4582	0.0745828	0.940671	No
	Type-UL*Day-28d*Gain-0.2Hz vs Type-UL*Day-4d*Gain-0.5Hz	0.714	10.4582	0.0682719	0.945683	No
	Type-UL*Day-4d*Gain-0.5Hz vs Type-UL*Day-BL*Gain-1Hz	45.0276	10.4582	4.30549	< 0,0001	Yes
	Type-UL*Day-4d*Gain-0.5Hz vs Type-UVN*Day-BL*Gain-1Hz	43.11	10.4582	4.12213	< 0,0001	Yes
	Type-UL*Day-4d*Gain-0.5Hz vs Type-UL*Day-28d*Gain-1Hz	37.11	10.4582	3.54842	0.000554103	Yes
	Type-UL*Day-4d*Gain-0.5Hz vs Type-UVN*Day-28d*Gain-1Hz	36.1188	10.4582	3.45364	0.000764908	Yes
	Type-UL*Day-4d*Gain-0.5Hz vs Type-UL*Day-BL*Gain-0.5Hz	32.9046	10.4582	3.1463	0.00208544	Yes
	Type-UL*Day-4d*Gain-0.5Hz vs Type-UVN*Day-4d*Gain-1Hz	32.73	10.4582	3.12961	0.00219804	Yes
	Type-UL*Day-4d*Gain-0.5Hz vs Type-UVN*Day-BL*Gain-0.5Hz	32.67	10.4582	3.12387	0.00223802	Yes
	Type-UL*Day-4d*Gain-0.5Hz vs Type-UVN*Day-7d*Gain-1Hz	26.85	10.4582	2.56737	0.0114755	Yes
	Type-UL*Day-4d*Gain-0.5Hz vs Type-UVN*Day-28d*Gain-0.5Hz	23.97	10.4582	2.29199	0.0236494	Yes
	Type-UL*Day-4d*Gain-0.5Hz vs Type-UVN*Day-4d*Gain-0.5Hz	23.0454	10.4582	2.20358	0.0294631	Yes
	Type-UL*Day-4d*Gain-0.5Hz vs Type-UVN*Day-7d*Gain-0.5Hz	19.74	10.4582	1.88752	0.0615062	No
	Type-UL*Day-4d*Gain-0.5Hz vs Type-UL*Day-7d*Gain-1Hz	19.65	10.4582	1.87891	0.0626826	No
	Type-UL*Day-4d*Gain-0.5Hz vs Type-UVN*Day-BL*Gain-0.2Hz	18.354	10.4582	1.75499	0.0818132	No
	Type-UL*Day-4d*Gain-0.5Hz vs Type-UVN*Day-28d*Gain-0.2Hz	16.542	10.4582	1.58173	0.116344	No
	Type-UL*Day-4d*Gain-0.5Hz vs Type-UL*Day-28d*Gain-0.5Hz	15	10.4582	1.43428	0.154092	No
	Type-UL*Day-4d*Gain-0.5Hz vs Type-UL*Day-BL*Gain-0.2Hz	13.578	10.4582	1.29831	0.196669	No
	Type-UL*Day-4d*Gain-0.5Hz vs Type-UVN*Day-7d*Gain-0.2Hz	11.106	10.4582	1.06194	0.290394	No
	Type-UL*Day-4d*Gain-0.5Hz vs Type-UL*Day-4d*Gain-0.2Hz	9.39	10.4582	0.897862	0.371057	No
	Type-UL*Day-4d*Gain-0.5Hz vs Type-UL*Day-7d*Gain-0.5Hz	3.63	10.4582	0.347097	0.729127	No
	Type-UL*Day-4d*Gain-0.5Hz vs Type-UL*Day-7d*Gain-0.2Hz	3.306	10.4582	0.316116	0.752464	No
	Type-UL*Day-4d*Gain-0.5Hz vs Type-UVN*Day-4d*Gain-0.2Hz	0.066	10.4582	0.00631085	0.994975	No
	Type-UVN*Day-4d*Gain-0.2Hz vs Type-UL*Day-BL*Gain-1Hz	44.9616	10.4582	4.29918	< 0,0001	Yes
	Type-UVN*Day-4d*Gain-0.2Hz vs Type-UVN*Day-BL*Gain-1Hz	43.044	10.4582	4.11582	< 0,0001	Yes
	Type-UVN*Day-4d*Gain-0.2Hz vs Type-UL*Day-28d*Gain-1Hz	37.044	10.4582	3.54211	0.000566234	Yes
	Type-UVN*Day-4d*Gain-0.2Hz vs Type-UVN*Day-28d*Gain-1Hz	36.0528	10.4582	3.44733	0.000781337	Yes
	Type-UVN*Day-4d*Gain-0.2Hz vs Type-UL*Day-BL*Gain-0.5Hz	32.8386	10.4582	3.13999	0.00212736	Yes
	Type-UVN*Day-4d*Gain-0.2Hz vs Type-UVN*Day-4d*Gain-1Hz	32.664	10.4582	3.1233	0.00224206	Yes
	Type-UVN*Day-4d*Gain-0.2Hz vs Type-UVN*Day-BL*Gain-0.5Hz	32.604	10.4582	3.11756	0.00228278	Yes
	Type-UVN*Day-4d*Gain-0.2Hz vs Type-UVN*Day-7d*Gain-1Hz	26.784	10.4582	2.56106	0.0116748	Yes
	Type-UVN*Day-4d*Gain-0.2Hz vs Type-UVN*Day-28d*Gain-0.5Hz	23.904	10.4582	2.28567	0.0240282	Yes
	Type-UVN*Day-4d*Gain-0.2Hz vs Type-UVN*Day-4d*Gain-0.5Hz	22.9794	10.4582	2.19727	0.029922	Yes
	Type-UVN*Day-4d*Gain-0.2Hz vs Type-UVN*Day-7d*Gain-0.5Hz	19.674	10.4582	1.88121	0.0623671	No
	Type-UVN*Day-4d*Gain-0.2Hz vs Type-UL*Day-7d*Gain-1Hz	19.584	10.4582	1.8726	0.0635572	No
	Type-UVN*Day-4d*Gain-0.2Hz vs Type-UVN*Day-BL*Gain-0.2Hz	18.288	10.4582	1.74868	0.0829037	No
	Type-UVN*Day-4d*Gain-0.2Hz vs Type-UVN*Day-28d*Gain-0.2Hz	16.476	10.4582	1.57542	0.117793	No
	Type-UVN*Day-4d*Gain-0.2Hz vs Type-UL*Day-28d*Gain-0.5Hz	14.934	10.4582	1.42797	0.155897	No
	Type-UVN*Day-4d*Gain-0.2Hz vs Type-UL*Day-BL*Gain-0.2Hz	13.512	10.4582	1.292	0.198839	No
	Type-UVN*Day-4d*Gain-0.2Hz vs Type-UVN*Day-7d*Gain-0.2Hz	11.04	10.4582	1.05563	0.293257	No
	Type-UVN*Day-4d*Gain-0.2Hz vs Type-UL*Day-4d*Gain-0.2Hz	9.324	10.4582	0.891551	0.374418	No
	Type-UVN*Day-4d*Gain-0.2Hz vs Type-UL*Day-7d*Gain-0.5Hz	3.564	10.4582	0.340786	0.733861	No
	Type-UVN*Day-4d*Gain-0.2Hz vs Type-UL*Day-7d*Gain-0.2Hz	3.24	10.4582	0.309805	0.757246	No
	Type-UL*Day-7d*Gain-0.2Hz vs Type-UL*Day-BL*Gain-1Hz	41.7216	10.4582	3.98937	0.00011438	Yes
	Type-UL*Day-7d*Gain-0.2Hz vs Type-UVN*Day-BL*Gain-1Hz	39.804	10.4582	3.80602	0.000223829	Yes
	Type-UL*Day-7d*Gain-0.2Hz vs Type-UL*Day-28d*Gain-1Hz	33.804	10.4582	3.2323	0.00158561	Yes
	Type-UL*Day-7d*Gain-0.2Hz vs Type-UVN*Day-28d*Gain-1Hz	32.8128	10.4582	3.13752	0.00214396	Yes
	Type-UL*Day-7d*Gain-0.2Hz vs Type-UL*Day-BL*Gain-0.5Hz	29.5986	10.4582	2.83019	0.00545553	Yes
	Type-UL*Day-7d*Gain-0.2Hz vs Type-UVN*Day-4d*Gain-1Hz	29.424	10.4582	2.81349	0.00572816	Yes
	Type-UL*Day-7d*Gain-0.2Hz vs Type-UVN*Day-BL*Gain-0.5Hz	29.364	10.4582	2.80775	0.00582468	Yes
	Type-UL*Day-7d*Gain-0.2Hz vs Type-UVN*Day-7d*Gain-1Hz	23.544	10.4582	2.25125	0.0261895	Yes
	Type-UL*Day-7d*Gain-0.2Hz vs Type-UVN*Day-28d*Gain-0.5Hz	20.664	10.4582	1.97587	0.0504643	No
	Type-UL*Day-7d*Gain-0.2Hz vs Type-UVN*Day-4d*Gain-0.5Hz	19.7394	10.4582	1.88746	0.061514	No
	Type-UL*Day-7d*Gain-0.2Hz vs Type-UVN*Day-7d*Gain-0.5Hz	16.434	10.4582	1.5714	0.118723	No
	Type-UL*Day-7d*Gain-0.2Hz vs Type-UL*Day-7d*Gain-1Hz	16.344	10.4582	1.5628	0.120734	No
	Type-UL*Day-7d*Gain-0.2Hz vs Type-UVN*Day-BL*Gain-0.2Hz	15.048	10.4582	1.43887	0.15279	No
	Type-UL*Day-7d*Gain-0.2Hz vs Type-UVN*Day-28d*Gain-0.2Hz	13.236	10.4582	1.26561	0.208104	No
	Type-UL*Day-7d*Gain-0.2Hz vs Type-UL*Day-28d*Gain-0.5Hz	11.694	10.4582	1.11817	0.265729	No
	Type-UL*Day-7d*Gain-0.2Hz vs Type-UL*Day-BL*Gain-0.2Hz	10.272	10.4582	0.982198	0.327979	No
	Type-UL*Day-7d*Gain-0.2Hz vs Type-UVN*Day-7d*Gain-0.2Hz	7.8	10.4582	0.745828	0.45723	No
	Type-UL*Day-7d*Gain-0.2Hz vs Type-UL*Day-4d*Gain-0.2Hz	6.084	10.4582	0.581745	0.561829	No
	Type-UL*Day-7d*Gain-0.2Hz vs Type-UL*Day-7d*Gain-0.5Hz	0.324	10.4582	0.0309805	0.975337	No
	Type-UL*Day-7d*Gain-0.5Hz vs Type-UL*Day-BL*Gain-1Hz	41.3976	10.4582	3.95839	0.00012831	Yes
	Type-UL*Day-7d*Gain-0.5Hz vs Type-UVN*Day-BL*Gain-1Hz	39.48	10.4582	3.77503	0.000250184	Yes
	Type-UL*Day-7d*Gain-0.5Hz vs Type-UL*Day-28d*Gain-1Hz	33.48	10.4582	3.20132	0.00175116	Yes
	Type-UL*Day-7d*Gain-0.5Hz vs Type-UVN*Day-28d*Gain-1Hz	32.4888	10.4582	3.10654	0.00236289	Yes
	Type-UL*Day-7d*Gain-0.5Hz vs Type-UL*Day-BL*Gain-0.5Hz	29.2746	10.4582	2.79921	0.00597125	Yes
	Type-UL*Day-7d*Gain-0.5Hz vs Type-UVN*Day-4d*Gain-1Hz	29.1	10.4582	2.78251	0.00626724	Yes
	Type-UL*Day-7d*Gain-0.5Hz vs Type-UVN*Day-BL*Gain-0.5Hz	29.04	10.4582	2.77677	0.00637201	Yes
	Type-UL*Day-7d*Gain-0.5Hz vs Type-UVN*Day-7d*Gain-1Hz	23.22	10.4582	2.22027	0.0282783	Yes
	Type-UL*Day-7d*Gain-0.5Hz vs Type-UVN*Day-28d*Gain-0.5Hz	20.34	10.4582	1.94489	0.0541278	No
	Type-UL*Day-7d*Gain-0.5Hz vs Type-UVN*Day-4d*Gain-0.5Hz	19.4154	10.4582	1.85648	0.0658379	No
	Type-UL*Day-7d*Gain-0.5Hz vs Type-UVN*Day-7d*Gain-0.5Hz	16.11	10.4582	1.54042	0.126091	No
	Type-UL*Day-7d*Gain-0.5Hz vs Type-UL*Day-7d*Gain-1Hz	16.02	10.4582	1.53182	0.1282	No
	Type-UL*Day-7d*Gain-0.5Hz vs Type-UVN*Day-BL*Gain-0.2Hz	14.724	10.4582	1.40789	0.161748	No
	Type-UL*Day-7d*Gain-0.5Hz vs Type-UVN*Day-28d*Gain-0.2Hz	12.912	10.4582	1.23463	0.21938	No
	Type-UL*Day-7d*Gain-0.5Hz vs Type-UL*Day-28d*Gain-0.5Hz	11.37	10.4582	1.08719	0.279133	No
	Type-UL*Day-7d*Gain-0.5Hz vs Type-UL*Day-BL*Gain-0.2Hz	9.948	10.4582	0.951217	0.343406	No
	Type-UL*Day-7d*Gain-0.5Hz vs Type-UVN*Day-7d*Gain-0.2Hz	7.476	10.4582	0.714847	0.476092	No
	Type-UL*Day-7d*Gain-0.5Hz vs Type-UL*Day-4d*Gain-0.2Hz	5.76	10.4582	0.550765	0.582819	No
	Type-UL*Day-4d*Gain-0.2Hz vs Type-UL*Day-BL*Gain-1Hz	35.6376	10.4582	3.40763	0.000892543	Yes
	Type-UL*Day-4d*Gain-0.2Hz vs Type-UVN*Day-BL*Gain-1Hz	33.72	10.4582	3.22427	0.00162707	Yes
	Type-UL*Day-4d*Gain-0.2Hz vs Type-UL*Day-28d*Gain-1Hz	27.72	10.4582	2.65056	0.00911971	Yes
	Type-UL*Day-4d*Gain-0.2Hz vs Type-UVN*Day-28d*Gain-1Hz	26.7288	10.4582	2.55578	0.0118438	Yes
	Type-UL*Day-4d*Gain-0.2Hz vs Type-UL*Day-BL*Gain-0.5Hz	23.5146	10.4582	2.24844	0.0263733	Yes
	Type-UL*Day-4d*Gain-0.2Hz vs Type-UVN*Day-4d*Gain-1Hz	23.34	10.4582	2.23175	0.0274883	Yes
	Type-UL*Day-4d*Gain-0.2Hz vs Type-UVN*Day-BL*Gain-0.5Hz	23.28	10.4582	2.22601	0.0278809	Yes
	Type-UL*Day-4d*Gain-0.2Hz vs Type-UVN*Day-7d*Gain-1Hz	17.46	10.4582	1.66951	0.0976238	No
	Type-UL*Day-4d*Gain-0.2Hz vs Type-UVN*Day-28d*Gain-0.5Hz	14.58	10.4582	1.39412	0.165856	No
	Type-UL*Day-4d*Gain-0.2Hz vs Type-UVN*Day-4d*Gain-0.5Hz	13.6554	10.4582	1.30571	0.194147	No
	Type-UL*Day-4d*Gain-0.2Hz vs Type-UVN*Day-7d*Gain-0.5Hz	10.35	10.4582	0.989656	0.324334	No
	Type-UL*Day-4d*Gain-0.2Hz vs Type-UL*Day-7d*Gain-1Hz	10.26	10.4582	0.98105	0.328542	No
	Type-UL*Day-4d*Gain-0.2Hz vs Type-UVN*Day-BL*Gain-0.2Hz	8.964	10.4582	0.857128	0.393083	No
	Type-UL*Day-4d*Gain-0.2Hz vs Type-UVN*Day-28d*Gain-0.2Hz	7.152	10.4582	0.683867	0.495378	No
	Type-UL*Day-4d*Gain-0.2Hz vs Type-UL*Day-28d*Gain-0.5Hz	5.61	10.4582	0.536422	0.59266	No
	Type-UL*Day-4d*Gain-0.2Hz vs Type-UL*Day-BL*Gain-0.2Hz	4.188	10.4582	0.400452	0.689536	No
	Type-UL*Day-4d*Gain-0.2Hz vs Type-UVN*Day-7d*Gain-0.2Hz	1.716	10.4582	0.164082	0.869943	No
	Type-UVN*Day-7d*Gain-0.2Hz vs Type-UL*Day-BL*Gain-1Hz	33.9216	10.4582	3.24355	0.00152922	Yes
	Type-UVN*Day-7d*Gain-0.2Hz vs Type-UVN*Day-BL*Gain-1Hz	32.004	10.4582	3.06019	0.00272944	Yes
	Type-UVN*Day-7d*Gain-0.2Hz vs Type-UL*Day-28d*Gain-1Hz	26.004	10.4582	2.48647	0.0142768	Yes
	Type-UVN*Day-7d*Gain-0.2Hz vs Type-UVN*Day-28d*Gain-1Hz	25.0128	10.4582	2.3917	0.0183239	Yes
	Type-UVN*Day-7d*Gain-0.2Hz vs Type-UL*Day-BL*Gain-0.5Hz	21.7986	10.4582	2.08436	0.0392489	Yes
	Type-UVN*Day-7d*Gain-0.2Hz vs Type-UVN*Day-4d*Gain-1Hz	21.624	10.4582	2.06766	0.0408212	Yes
	Type-UVN*Day-7d*Gain-0.2Hz vs Type-UVN*Day-BL*Gain-0.5Hz	21.564	10.4582	2.06193	0.0413738	Yes
	Type-UVN*Day-7d*Gain-0.2Hz vs Type-UVN*Day-7d*Gain-1Hz	15.744	10.4582	1.50542	0.134843	No
	Type-UVN*Day-7d*Gain-0.2Hz vs Type-UVN*Day-28d*Gain-0.5Hz	12.864	10.4582	1.23004	0.221087	No
	Type-UVN*Day-7d*Gain-0.2Hz vs Type-UVN*Day-4d*Gain-0.5Hz	11.9394	10.4582	1.14163	0.25588	No
	Type-UVN*Day-7d*Gain-0.2Hz vs Type-UVN*Day-7d*Gain-0.5Hz	8.634	10.4582	0.825574	0.410684	No
	Type-UVN*Day-7d*Gain-0.2Hz vs Type-UL*Day-7d*Gain-1Hz	8.544	10.4582	0.816968	0.415566	No
	Type-UVN*Day-7d*Gain-0.2Hz vs Type-UVN*Day-BL*Gain-0.2Hz	7.248	10.4582	0.693046	0.48962	No
	Type-UVN*Day-7d*Gain-0.2Hz vs Type-UVN*Day-28d*Gain-0.2Hz	5.436	10.4582	0.519784	0.604171	No
	Type-UVN*Day-7d*Gain-0.2Hz vs Type-UL*Day-28d*Gain-0.5Hz	3.894	10.4582	0.37234	0.710296	No
	Type-UVN*Day-7d*Gain-0.2Hz vs Type-UL*Day-BL*Gain-0.2Hz	2.472	10.4582	0.23637	0.813549	No
	Type-UL*Day-BL*Gain-0.2Hz vs Type-UL*Day-BL*Gain-1Hz	31.4496	10.4582	3.00718	0.00321272	Yes
	Type-UL*Day-BL*Gain-0.2Hz vs Type-UVN*Day-BL*Gain-1Hz	29.532	10.4582	2.82382	0.00555809	Yes
	Type-UL*Day-BL*Gain-0.2Hz vs Type-UL*Day-28d*Gain-1Hz	23.532	10.4582	2.2501	0.0262644	Yes
	Type-UL*Day-BL*Gain-0.2Hz vs Type-UVN*Day-28d*Gain-1Hz	22.5408	10.4582	2.15533	0.0331332	Yes
	Type-UL*Day-BL*Gain-0.2Hz vs Type-UL*Day-BL*Gain-0.5Hz	19.3266	10.4582	1.84799	0.0670663	No
	Type-UL*Day-BL*Gain-0.2Hz vs Type-UVN*Day-4d*Gain-1Hz	19.152	10.4582	1.83129	0.0695373	No
	Type-UL*Day-BL*Gain-0.2Hz vs Type-UVN*Day-BL*Gain-0.5Hz	19.092	10.4582	1.82556	0.0704038	No
	Type-UL*Day-BL*Gain-0.2Hz vs Type-UVN*Day-7d*Gain-1Hz	13.272	10.4582	1.26905	0.206878	No
	Type-UL*Day-BL*Gain-0.2Hz vs Type-UVN*Day-28d*Gain-0.5Hz	10.392	10.4582	0.993672	0.322382	No
	Type-UL*Day-BL*Gain-0.2Hz vs Type-UVN*Day-4d*Gain-0.5Hz	9.4674	10.4582	0.905263	0.36714	No
	Type-UL*Day-BL*Gain-0.2Hz vs Type-UVN*Day-7d*Gain-0.5Hz	6.162	10.4582	0.589204	0.556832	No
	Type-UL*Day-BL*Gain-0.2Hz vs Type-UL*Day-7d*Gain-1Hz	6.072	10.4582	0.580598	0.5626	No
	Type-UL*Day-BL*Gain-0.2Hz vs Type-UVN*Day-BL*Gain-0.2Hz	4.776	10.4582	0.456676	0.64873	No
	Type-UL*Day-BL*Gain-0.2Hz vs Type-UVN*Day-28d*Gain-0.2Hz	2.964	10.4582	0.283414	0.777348	No
	Type-UL*Day-BL*Gain-0.2Hz vs Type-UL*Day-28d*Gain-0.5Hz	1.422	10.4582	0.13597	0.892073	No
	Type-UL*Day-28d*Gain-0.5Hz vs Type-UL*Day-BL*Gain-1Hz	30.0276	10.4582	2.87121	0.00483531	Yes
	Type-UL*Day-28d*Gain-0.5Hz vs Type-UVN*Day-BL*Gain-1Hz	28.11	10.4582	2.68785	0.00821324	Yes
	Type-UL*Day-28d*Gain-0.5Hz vs Type-UL*Day-28d*Gain-1Hz	22.11	10.4582	2.11413	0.0365739	Yes
	Type-UL*Day-28d*Gain-0.5Hz vs Type-UVN*Day-28d*Gain-1Hz	21.1188	10.4582	2.01936	0.0456783	Yes
	Type-UL*Day-28d*Gain-0.5Hz vs Type-UL*Day-BL*Gain-0.5Hz	17.9046	10.4582	1.71202	0.0894764	No
	Type-UL*Day-28d*Gain-0.5Hz vs Type-UVN*Day-4d*Gain-1Hz	17.73	10.4582	1.69532	0.0926073	No
	Type-UL*Day-28d*Gain-0.5Hz vs Type-UVN*Day-BL*Gain-0.5Hz	17.67	10.4582	1.68959	0.0937036	No
	Type-UL*Day-28d*Gain-0.5Hz vs Type-UVN*Day-7d*Gain-1Hz	11.85	10.4582	1.13308	0.259438	No
	Type-UL*Day-28d*Gain-0.5Hz vs Type-UVN*Day-28d*Gain-0.5Hz	8.97	10.4582	0.857702	0.392767	No
	Type-UL*Day-28d*Gain-0.5Hz vs Type-UVN*Day-4d*Gain-0.5Hz	8.0454	10.4582	0.769292	0.443231	No
	Type-UL*Day-28d*Gain-0.5Hz vs Type-UVN*Day-7d*Gain-0.5Hz	4.74	10.4582	0.453234	0.651199	No
	Type-UL*Day-28d*Gain-0.5Hz vs Type-UL*Day-7d*Gain-1Hz	4.65	10.4582	0.444628	0.65739	No
	Type-UL*Day-28d*Gain-0.5Hz vs Type-UVN*Day-BL*Gain-0.2Hz	3.354	10.4582	0.320706	0.748991	No
	Type-UL*Day-28d*Gain-0.5Hz vs Type-UVN*Day-28d*Gain-0.2Hz	1.542	10.4582	0.147444	0.883029	No
	Type-UVN*Day-28d*Gain-0.2Hz vs Type-UL*Day-BL*Gain-1Hz	28.4856	10.4582	2.72376	0.00741823	Yes
	Type-UVN*Day-28d*Gain-0.2Hz vs Type-UVN*Day-BL*Gain-1Hz	26.568	10.4582	2.5404	0.0123489	Yes
	Type-UVN*Day-28d*Gain-0.2Hz vs Type-UL*Day-28d*Gain-1Hz	20.568	10.4582	1.96669	0.0515272	No
	Type-UVN*Day-28d*Gain-0.2Hz vs Type-UVN*Day-28d*Gain-1Hz	19.5768	10.4582	1.87191	0.0636532	No
	Type-UVN*Day-28d*Gain-0.2Hz vs Type-UL*Day-BL*Gain-0.5Hz	16.3626	10.4582	1.56457	0.120316	No
	Type-UVN*Day-28d*Gain-0.2Hz vs Type-UVN*Day-4d*Gain-1Hz	16.188	10.4582	1.54788	0.124285	No
	Type-UVN*Day-28d*Gain-0.2Hz vs Type-UVN*Day-BL*Gain-0.5Hz	16.128	10.4582	1.54214	0.125672	No
	Type-UVN*Day-28d*Gain-0.2Hz vs Type-UVN*Day-7d*Gain-1Hz	10.308	10.4582	0.98564	0.326293	No
	Type-UVN*Day-28d*Gain-0.2Hz vs Type-UVN*Day-28d*Gain-0.5Hz	7.428	10.4582	0.710257	0.478923	No
	Type-UVN*Day-28d*Gain-0.2Hz vs Type-UVN*Day-4d*Gain-0.5Hz	6.5034	10.4582	0.621848	0.535221	No
	Type-UVN*Day-28d*Gain-0.2Hz vs Type-UVN*Day-7d*Gain-0.5Hz	3.198	10.4582	0.305789	0.760295	No
	Type-UVN*Day-28d*Gain-0.2Hz vs Type-UL*Day-7d*Gain-1Hz	3.108	10.4582	0.297184	0.76684	No
	Type-UVN*Day-28d*Gain-0.2Hz vs Type-UVN*Day-BL*Gain-0.2Hz	1.812	10.4582	0.173261	0.862738	No
	Type-UVN*Day-BL*Gain-0.2Hz vs Type-UL*Day-BL*Gain-1Hz	26.6736	10.4582	2.5505	0.0120151	Yes
	Type-UVN*Day-BL*Gain-0.2Hz vs Type-UVN*Day-BL*Gain-1Hz	24.756	10.4582	2.36714	0.0195259	Yes
	Type-UVN*Day-BL*Gain-0.2Hz vs Type-UL*Day-28d*Gain-1Hz	18.756	10.4582	1.79343	0.0754231	No
	Type-UVN*Day-BL*Gain-0.2Hz vs Type-UVN*Day-28d*Gain-1Hz	17.7648	10.4582	1.69865	0.0919763	No
	Type-UVN*Day-BL*Gain-0.2Hz vs Type-UL*Day-BL*Gain-0.5Hz	14.5506	10.4582	1.39131	0.166705	No
	Type-UVN*Day-BL*Gain-0.2Hz vs Type-UVN*Day-4d*Gain-1Hz	14.376	10.4582	1.37462	0.171812	No
	Type-UVN*Day-BL*Gain-0.2Hz vs Type-UVN*Day-BL*Gain-0.5Hz	14.316	10.4582	1.36888	0.173594	No
	Type-UVN*Day-BL*Gain-0.2Hz vs Type-UVN*Day-7d*Gain-1Hz	8.496	10.4582	0.812378	0.418183	No
	Type-UVN*Day-BL*Gain-0.2Hz vs Type-UVN*Day-28d*Gain-0.5Hz	5.616	10.4582	0.536996	0.592265	No
	Type-UVN*Day-BL*Gain-0.2Hz vs Type-UVN*Day-4d*Gain-0.5Hz	4.6914	10.4582	0.448587	0.654539	No
	Type-UVN*Day-BL*Gain-0.2Hz vs Type-UVN*Day-7d*Gain-0.5Hz	1.386	10.4582	0.132528	0.894789	No
	Type-UVN*Day-BL*Gain-0.2Hz vs Type-UL*Day-7d*Gain-1Hz	1.296	10.4582	0.123922	0.901584	No
	Type-UL*Day-7d*Gain-1Hz vs Type-UL*Day-BL*Gain-1Hz	25.3776	10.4582	2.42658	0.0167291	Yes
	Type-UL*Day-7d*Gain-1Hz vs Type-UVN*Day-BL*Gain-1Hz	23.46	10.4582	2.24322	0.0267177	Yes
	Type-UL*Day-7d*Gain-1Hz vs Type-UL*Day-28d*Gain-1Hz	17.46	10.4582	1.66951	0.0976238	No
	Type-UL*Day-7d*Gain-1Hz vs Type-UVN*Day-28d*Gain-1Hz	16.4688	10.4582	1.57473	0.117952	No
	Type-UL*Day-7d*Gain-1Hz vs Type-UL*Day-BL*Gain-0.5Hz	13.2546	10.4582	1.26739	0.20747	No
	Type-UL*Day-7d*Gain-1Hz vs Type-UVN*Day-4d*Gain-1Hz	13.08	10.4582	1.2507	0.213479	No
	Type-UL*Day-7d*Gain-1Hz vs Type-UVN*Day-BL*Gain-0.5Hz	13.02	10.4582	1.24496	0.215573	No
	Type-UL*Day-7d*Gain-1Hz vs Type-UVN*Day-7d*Gain-1Hz	7.2	10.4582	0.688456	0.492494	No
	Type-UL*Day-7d*Gain-1Hz vs Type-UVN*Day-28d*Gain-0.5Hz	4.32	10.4582	0.413074	0.68029	No
	Type-UL*Day-7d*Gain-1Hz vs Type-UVN*Day-4d*Gain-0.5Hz	3.3954	10.4582	0.324664	0.746	No
	Type-UL*Day-7d*Gain-1Hz vs Type-UVN*Day-7d*Gain-0.5Hz	0.09	10.4582	0.0086057	0.993148	No
	Type-UVN*Day-7d*Gain-0.5Hz vs Type-UL*Day-BL*Gain-1Hz	25.2876	10.4582	2.41797	0.0171107	Yes
	Type-UVN*Day-7d*Gain-0.5Hz vs Type-UVN*Day-BL*Gain-1Hz	23.37	10.4582	2.23461	0.0272939	Yes
	Type-UVN*Day-7d*Gain-0.5Hz vs Type-UL*Day-28d*Gain-1Hz	17.37	10.4582	1.6609	0.0993441	No
	Type-UVN*Day-7d*Gain-0.5Hz vs Type-UVN*Day-28d*Gain-1Hz	16.3788	10.4582	1.56612	0.119953	No
	Type-UVN*Day-7d*Gain-0.5Hz vs Type-UL*Day-BL*Gain-0.5Hz	13.1646	10.4582	1.25878	0.210551	No
	Type-UVN*Day-7d*Gain-0.5Hz vs Type-UVN*Day-4d*Gain-1Hz	12.99	10.4582	1.24209	0.216625	No
	Type-UVN*Day-7d*Gain-0.5Hz vs Type-UVN*Day-BL*Gain-0.5Hz	12.93	10.4582	1.23635	0.218742	No
	Type-UVN*Day-7d*Gain-0.5Hz vs Type-UVN*Day-7d*Gain-1Hz	7.11	10.4582	0.679851	0.497909	No
	Type-UVN*Day-7d*Gain-0.5Hz vs Type-UVN*Day-28d*Gain-0.5Hz	4.23	10.4582	0.404468	0.686589	No
	Type-UVN*Day-7d*Gain-0.5Hz vs Type-UVN*Day-4d*Gain-0.5Hz	3.3054	10.4582	0.316059	0.752507	No
	Type-UVN*Day-4d*Gain-0.5Hz vs Type-UL*Day-BL*Gain-1Hz	21.9822	10.4582	2.10191	0.0376521	Yes
	Type-UVN*Day-4d*Gain-0.5Hz vs Type-UVN*Day-BL*Gain-1Hz	20.0646	10.4582	1.91856	0.0574161	No
	Type-UVN*Day-4d*Gain-0.5Hz vs Type-UL*Day-28d*Gain-1Hz	14.0646	10.4582	1.34484	0.181213	No
	Type-UVN*Day-4d*Gain-0.5Hz vs Type-UVN*Day-28d*Gain-1Hz	13.0734	10.4582	1.25006	0.213708	No
	Type-UVN*Day-4d*Gain-0.5Hz vs Type-UL*Day-BL*Gain-0.5Hz	9.8592	10.4582	0.942726	0.347715	No
	Type-UVN*Day-4d*Gain-0.5Hz vs Type-UVN*Day-4d*Gain-1Hz	9.6846	10.4582	0.926031	0.356289	No
	Type-UVN*Day-4d*Gain-0.5Hz vs Type-UVN*Day-BL*Gain-0.5Hz	9.6246	10.4582	0.920294	0.359266	No
	Type-UVN*Day-4d*Gain-0.5Hz vs Type-UVN*Day-7d*Gain-1Hz	3.8046	10.4582	0.363792	0.716654	No
	Type-UVN*Day-4d*Gain-0.5Hz vs Type-UVN*Day-28d*Gain-0.5Hz	0.9246	10.4582	0.0884093	0.929699	No
	Type-UVN*Day-28d*Gain-0.5Hz vs Type-UL*Day-BL*Gain-1Hz	21.0576	10.4582	2.0135	0.0462988	Yes
	Type-UVN*Day-28d*Gain-0.5Hz vs Type-UVN*Day-BL*Gain-1Hz	19.14	10.4582	1.83015	0.0697099	No
	Type-UVN*Day-28d*Gain-0.5Hz vs Type-UL*Day-28d*Gain-1Hz	13.14	10.4582	1.25643	0.2114	No
	Type-UVN*Day-28d*Gain-0.5Hz vs Type-UVN*Day-28d*Gain-1Hz	12.1488	10.4582	1.16166	0.247681	No
	Type-UVN*Day-28d*Gain-0.5Hz vs Type-UL*Day-BL*Gain-0.5Hz	8.9346	10.4582	0.854317	0.394632	No
	Type-UVN*Day-28d*Gain-0.5Hz vs Type-UVN*Day-4d*Gain-1Hz	8.76	10.4582	0.837622	0.403908	No
	Type-UVN*Day-28d*Gain-0.5Hz vs Type-UVN*Day-BL*Gain-0.5Hz	8.7	10.4582	0.831885	0.407126	No
	Type-UVN*Day-28d*Gain-0.5Hz vs Type-UVN*Day-7d*Gain-1Hz	2.88	10.4582	0.275382	0.783496	No
	Type-UVN*Day-7d*Gain-1Hz vs Type-UL*Day-BL*Gain-1Hz	18.1776	10.4582	1.73812	0.0847544	No
	Type-UVN*Day-7d*Gain-1Hz vs Type-UVN*Day-BL*Gain-1Hz	16.26	10.4582	1.55476	0.122636	No
	Type-UVN*Day-7d*Gain-1Hz vs Type-UL*Day-28d*Gain-1Hz	10.26	10.4582	0.98105	0.328542	No
	Type-UVN*Day-7d*Gain-1Hz vs Type-UVN*Day-28d*Gain-1Hz	9.2688	10.4582	0.886273	0.377243	No
	Type-UVN*Day-7d*Gain-1Hz vs Type-UL*Day-BL*Gain-0.5Hz	6.0546	10.4582	0.578934	0.563719	No
	Type-UVN*Day-7d*Gain-1Hz vs Type-UVN*Day-4d*Gain-1Hz	5.88	10.4582	0.562239	0.575002	No
	Type-UVN*Day-7d*Gain-1Hz vs Type-UVN*Day-BL*Gain-0.5Hz	5.82	10.4582	0.556502	0.578904	No
	Type-UVN*Day-BL*Gain-0.5Hz vs Type-UL*Day-BL*Gain-1Hz	12.3576	10.4582	1.18162	0.239693	No
	Type-UVN*Day-BL*Gain-0.5Hz vs Type-UVN*Day-BL*Gain-1Hz	10.44	10.4582	0.998262	0.320161	No
	Type-UVN*Day-BL*Gain-0.5Hz vs Type-UL*Day-28d*Gain-1Hz	4.44	10.4582	0.424548	0.671926	No
	Type-UVN*Day-BL*Gain-0.5Hz vs Type-UVN*Day-28d*Gain-1Hz	3.4488	10.4582	0.329771	0.742148	No
	Type-UVN*Day-BL*Gain-0.5Hz vs Type-UL*Day-BL*Gain-0.5Hz	0.2346	10.4582	0.0224322	0.98214	No
	Type-UVN*Day-BL*Gain-0.5Hz vs Type-UVN*Day-4d*Gain-1Hz	0.06	10.4582	0.00573714	0.995432	No
	Type-UVN*Day-4d*Gain-1Hz vs Type-UL*Day-BL*Gain-1Hz	12.2976	10.4582	1.17588	0.241969	No
	Type-UVN*Day-4d*Gain-1Hz vs Type-UVN*Day-BL*Gain-1Hz	10.38	10.4582	0.992524	0.322939	No
	Type-UVN*Day-4d*Gain-1Hz vs Type-UL*Day-28d*Gain-1Hz	4.38	10.4582	0.418811	0.676103	No
	Type-UVN*Day-4d*Gain-1Hz vs Type-UVN*Day-28d*Gain-1Hz	3.3888	10.4582	0.324033	0.746477	No
	Type-UVN*Day-4d*Gain-1Hz vs Type-UL*Day-BL*Gain-0.5Hz	0.1746	10.4582	0.0166951	0.986708	No
	Type-UL*Day-BL*Gain-0.5Hz vs Type-UL*Day-BL*Gain-1Hz	12.123	10.4582	1.15919	0.248681	No
	Type-UL*Day-BL*Gain-0.5Hz vs Type-UVN*Day-BL*Gain-1Hz	10.2054	10.4582	0.975829	0.331112	No
	Type-UL*Day-BL*Gain-0.5Hz vs Type-UL*Day-28d*Gain-1Hz	4.2054	10.4582	0.402116	0.688314	No
	Type-UL*Day-BL*Gain-0.5Hz vs Type-UVN*Day-28d*Gain-1Hz	3.2142	10.4582	0.307338	0.759119	No
	Type-UVN*Day-28d*Gain-1Hz vs Type-UL*Day-BL*Gain-1Hz	8.9088	10.4582	0.85185	0.395994	No
	Type-UVN*Day-28d*Gain-1Hz vs Type-UVN*Day-BL*Gain-1Hz	6.9912	10.4582	0.668491	0.505104	No
	Type-UVN*Day-28d*Gain-1Hz vs Type-UL*Day-28d*Gain-1Hz	0.9912	10.4582	0.0947775	0.92465	No
	Type-UL*Day-28d*Gain-1Hz vs Type-UL*Day-BL*Gain-1Hz	7.9176	10.4582	0.757072	0.45049	No
	Type-UL*Day-28d*Gain-1Hz vs Type-UVN*Day-BL*Gain-1Hz	6	10.4582	0.573714	0.567235	No
	Type-UVN*Day-BL*Gain-1Hz vs Type-UL*Day-BL*Gain-1Hz	1.9176	10.4582	0.183359	0.854826	No
	Tukey's d critical value:			5.26625
	Category	LS means	Groups
	Type-UL*Day-4d*Gain-1Hz	46.32	A
	Type-UL*Day-28d*Gain-0.2Hz	43.584	A	B
	Type-UL*Day-4d*Gain-0.5Hz	42.87	A	B
	Type-UVN*Day-4d*Gain-0.2Hz	42.804	A	B
	Type-UL*Day-7d*Gain-0.2Hz	39.564	A	B	C
	Type-UL*Day-7d*Gain-0.5Hz	39.24	A	B	C
	Type-UL*Day-4d*Gain-0.2Hz	33.48	A	B	C	D
	Type-UVN*Day-7d*Gain-0.2Hz	31.764	A	B	C	D
	Type-UL*Day-BL*Gain-0.2Hz	29.292	A	B	C	D	E
	Type-UL*Day-28d*Gain-0.5Hz	27.87	A	B	C	D	E
	Type-UVN*Day-28d*Gain-0.2Hz	26.328	A	B	C	D	E	F
	Type-UVN*Day-BL*Gain-0.2Hz	24.516		B	C	D	E	F
	Type-UL*Day-7d*Gain-1Hz	23.22		B	C	D	E	F
	Type-UVN*Day-7d*Gain-0.5Hz	23.13		B	C	D	E	F
	Type-UVN*Day-4d*Gain-0.5Hz	19.8246			C	D	E	F	G
	Type-UVN*Day-28d*Gain-0.5Hz	18.9			C	D	E	F	G
	Type-UVN*Day-7d*Gain-1Hz	16.02				D	E	F	G	H
	Type-UVN*Day-BL*Gain-0.5Hz	10.2					E	F	G	H
	Type-UVN*Day-4d*Gain-1Hz	10.14					E	F	G	H
	Type-UL*Day-BL*Gain-0.5Hz	9.9654					E	F	G	H
	Type-UVN*Day-28d*Gain-1Hz	6.7512						F	G	H
	Type-UL*Day-28d*Gain-1Hz	5.76						F	G	H
	Type-UVN*Day-BL*Gain-1Hz	-0.24							G	H
	Type-UL*Day-BL*Gain-1Hz	-2.1576								H

## Sheet: RepANOV gainVOR
	XLSTAT 2014.5.03 - Repeated measures ANOVA - on 18/03/2020 at 23:50:39
	Y / Quantitative: Workbook = Souris UVN-ULv8.xlsx / Sheet = Gains / Range = Gains!$BU:$BU / 180 rows and 1 column
	X / Qualitative: Workbook = Souris UVN-ULv8.xlsx / Sheet = Gains / Range = Gains!$BM:$BP / 180 rows and 4 columns
	Data format: One column for all repetitions
	Repeated measures:
	Covariance structure: Compound Symmetry
	Constraints: a1=0
	Confidence interval (%): 95
	Use least squares means: Yes
	Summary statistics:
	Variable	Observations	Obs. with missing data	Obs. without missing data	Minimum	Maximum	Mean	Std. deviation
	gain	180	0	180	0	1	0.278222	0.225835
	Variable	Categories	Frequencies	%
	Mouse	17F_Norm	15	8.33333
		23G_ODG	15	8.33333
		3729060	15	8.33333
		3729172	15	8.33333
		CL-A2_Norm	15	8.33333
		CL-A2_OG	15	8.33333
		IDPN-A-OD	15	8.33333
		IDPN-C_Norm	15	8.33333
		IDPN-D_OD	15	8.33333
		IDPN-D_OG	15	8.33333
		OD coupée	15	8.33333
		OG coupée	15	8.33333
	Type	UL	90	50
		UVN	90	50
	Day	1d	36	20
		28d	36	20
		4d	36	20
		7d	36	20
		BL	36	20
	Gain	0.2Hz	60	33.3333
		0.5Hz	60	33.3333
		1Hz	60	33.3333
	Correlation matrix:
	Variables	Mouse-17F_Norm	Mouse-23G_ODG	Mouse-3729060	Mouse-3729172	Mouse-CL-A2_Norm	Mouse-CL-A2_OG	Mouse-IDPN-A-OD	Mouse-IDPN-C_Norm	Mouse-IDPN-D_OD	Mouse-IDPN-D_OG	Mouse-OD coupée	Mouse-OG coupée	Type-UL	Type-UVN	Day-1d	Day-28d	Day-4d	Day-7d	Day-BL	Gain-0.2Hz	Gain-0.5Hz	Gain-1Hz	gain
	Mouse-17F_Norm	1	-0.0909091	-0.0909091	-0.0909091	-0.0909091	-0.0909091	-0.0909091	-0.0909091	-0.0909091	-0.0909091	-0.0909091	-0.0909091	-0.301511	0.301511	-2.77285e-18	-2.85594e-18	-4.16771e-18	2.80631e-18	1.66855e-20	7.22352e-20	-2.29441e-18	-1.45771e-19	0.0675361
	Mouse-23G_ODG	-0.0909091	1	-0.0909091	-0.0909091	-0.0909091	-0.0909091	-0.0909091	-0.0909091	-0.0909091	-0.0909091	-0.0909091	-0.0909091	-0.301511	0.301511	-2.0753e-18	-6.7423e-20	-4.16754e-18	2.80648e-18	1.68557e-20	2.43953e-18	-3.47762e-18	-1.46349e-19	0.158576
	Mouse-3729060	-0.0909091	-0.0909091	1	-0.0909091	-0.0909091	-0.0909091	-0.0909091	-0.0909091	-0.0909091	-0.0909091	-0.0909091	-0.0909091	-0.301511	0.301511	-6.95708e-18	5.51234e-18	5.59568e-18	-6.95708e-18	-4.16754e-18	1.07238e-17	-1.53128e-17	2.22094e-18	-0.189518
	Mouse-3729172	-0.0909091	-0.0909091	-0.0909091	1	-0.0909091	-0.0909091	-0.0909091	-0.0909091	-0.0909091	-0.0909091	-0.0909091	-0.0909091	-0.301511	0.301511	-6.95691e-18	-6.77635e-20	5.59594e-18	1.7026e-20	1.41171e-18	3.6231e-18	-1.05785e-17	6.95437e-18	-0.00119006
	Mouse-CL-A2_Norm	-0.0909091	-0.0909091	-0.0909091	-0.0909091	1	-0.0909091	-0.0909091	-0.0909091	-0.0909091	-0.0909091	-0.0909091	-0.0909091	0.301511	-0.301511	-2.0753e-18	-6.7423e-20	1.41154e-18	1.69409e-20	-3.47007e-18	4.80653e-18	-4.66112e-18	-1.46349e-19	-0.14489
	Mouse-CL-A2_OG	-0.0909091	-0.0909091	-0.0909091	-0.0909091	-0.0909091	1	-0.0909091	-0.0909091	-0.0909091	-0.0909091	-0.0909091	-0.0909091	0.301511	-0.301511	-2.0753e-18	-6.7423e-20	-4.86492e-18	-6.80444e-19	-2.0753e-18	6.64275e-19	-4.06937e-18	3.40416e-18	0.0202311
	Mouse-IDPN-A-OD	-0.0909091	-0.0909091	-0.0909091	-0.0909091	-0.0909091	-0.0909091	1	-0.0909091	-0.0909091	-0.0909091	-0.0909091	-0.0909091	0.301511	-0.301511	3.50387e-18	2.72178e-18	-4.86484e-18	-3.4699e-18	2.1091e-18	-1.70266e-18	3.03178e-18	-1.33014e-18	0.158576
	Mouse-IDPN-C_Norm	-0.0909091	-0.0909091	-0.0909091	-0.0909091	-0.0909091	-0.0909091	-0.0909091	1	-0.0909091	-0.0909091	-0.0909091	-0.0909091	0.301511	-0.301511	1.76049e-18	-1.46253e-18	-1.02914e-18	4.55011e-18	3.65719e-19	4.215e-18	-5.25266e-18	1.03672e-18	-0.19041
	Mouse-IDPN-D_OD	-0.0909091	-0.0909091	-0.0909091	-0.0909091	-0.0909091	-0.0909091	-0.0909091	-0.0909091	1	-0.0909091	-0.0909091	-0.0909091	0.301511	-0.301511	-1.55209e-18	6.29622e-19	1.23736e-18	4.02708e-18	-5.7364e-18	3.17943e-18	-1.55421e-18	-1.62616e-18	-0.0110081
	Mouse-IDPN-D_OG	-0.0909091	-0.0909091	-0.0909091	-0.0909091	-0.0909091	-0.0909091	-0.0909091	-0.0909091	-0.0909091	1	-0.0909091	-0.0909091	0.301511	-0.301511	1.3866e-18	3.26899e-20	-7.49144e-21	2.78069e-18	-8.17248e-21	7.49166e-18	-1.98098e-18	-5.49912e-18	0.148758
	Mouse-OD coupée	-0.0909091	-0.0909091	-0.0909091	-0.0909091	-0.0909091	-0.0909091	-0.0909091	-0.0909091	-0.0909091	-0.0909091	1	-0.0909091	-0.301511	0.301511	-5.56214e-18	-6.77635e-20	-4.16745e-18	5.59611e-18	2.80648e-18	2.4396e-18	-1.11047e-18	-1.46637e-19	-0.192195
	Mouse-OG coupée	-0.0909091	-0.0909091	-0.0909091	-0.0909091	-0.0909091	-0.0909091	-0.0909091	-0.0909091	-0.0909091	-0.0909091	-0.0909091	1	-0.301511	0.301511	-5.56214e-18	-6.77635e-20	1.41163e-18	1.7026e-20	2.80648e-18	5.9901e-18	-5.84448e-18	-2.51364e-18	0.175534
	Type-UL	-0.301511	-0.301511	-0.301511	-0.301511	0.301511	0.301511	0.301511	0.301511	0.301511	0.301511	-0.301511	-0.301511	1	-1	-4.10227e-18	-8.26328e-18	1.13179e-17	-1.01851e-18	-1.33541e-17	7.61216e-18	-8.09004e-18	5.71471e-18	-0.0103609
	Type-UVN	0.301511	0.301511	0.301511	0.301511	-0.301511	-0.301511	-0.301511	-0.301511	-0.301511	-0.301511	0.301511	0.301511	-1	1	4.10246e-18	8.26252e-18	-1.13177e-17	1.0187e-18	1.33543e-17	-7.61184e-18	8.09036e-18	-5.71535e-18	0.0103609
	Day-1d	-2.77285e-18	-2.0753e-18	-6.95708e-18	-6.95691e-18	-2.0753e-18	-2.0753e-18	3.50387e-18	1.76049e-18	-1.55209e-18	1.3866e-18	-5.56214e-18	-5.56214e-18	-4.10227e-18	4.10246e-18	1	-0.25	-0.25	-0.25	-0.25	1.63931e-17	3.30976e-18	-6.62031e-18	-0.0379898
	Day-28d	-2.85594e-18	-6.7423e-20	5.51234e-18	-6.77635e-20	-6.7423e-20	-6.7423e-20	2.72178e-18	-1.46253e-18	6.29622e-19	3.26899e-20	-6.77635e-20	-6.77635e-20	-8.26328e-18	8.26252e-18	-0.25	1	-0.25	-0.25	-0.25	1.29324e-17	-1.54128e-19	3.1145e-19	-0.00222018
	Day-4d	-4.16771e-18	-4.16754e-18	5.59568e-18	5.59594e-18	1.41154e-18	-4.86492e-18	-4.86484e-18	-1.02914e-18	1.23736e-18	-7.49144e-21	-4.16745e-18	1.41163e-18	1.13179e-17	-1.13177e-17	-0.25	-0.25	1	-0.25	-0.25	-1.63174e-17	2.29355e-17	6.46419e-18	0.117423
	Day-7d	2.80631e-18	2.80648e-18	-6.95708e-18	1.7026e-20	1.69409e-20	-6.80444e-19	-3.4699e-18	4.55011e-18	4.02708e-18	2.78069e-18	5.59611e-18	1.7026e-20	-1.01851e-18	1.0187e-18	-0.25	-0.25	-0.25	1	-0.25	-3.59432e-17	2.9478e-17	1.95475e-17	0.0335495
	Day-BL	1.66855e-20	1.68557e-20	-4.16754e-18	1.41171e-18	-3.47007e-18	-2.0753e-18	2.1091e-18	3.65719e-19	-5.7364e-18	-8.17248e-21	2.80648e-18	2.80648e-18	-1.33541e-17	1.33543e-17	-0.25	-0.25	-0.25	-0.25	1	2.94772e-17	3.30976e-18	-5.89567e-17	-0.110763
	Gain-0.2Hz	7.22352e-20	2.43953e-18	1.07238e-17	3.6231e-18	4.80653e-18	6.64275e-19	-1.70266e-18	4.215e-18	3.17943e-18	7.49166e-18	2.4396e-18	5.9901e-18	7.61216e-18	-7.61184e-18	1.63931e-17	1.29324e-17	-1.63174e-17	-3.59432e-17	2.94772e-17	1	-0.5	-0.5	0.136408
	Gain-0.5Hz	-2.29441e-18	-3.47762e-18	-1.53128e-17	-1.05785e-17	-4.66112e-18	-4.06937e-18	3.03178e-18	-5.25266e-18	-1.55421e-18	-1.98098e-18	-1.11047e-18	-5.84448e-18	-8.09004e-18	8.09036e-18	3.30976e-18	-1.54128e-19	2.29355e-17	2.9478e-17	3.30976e-18	-0.5	1	-0.5	0.0537257
	Gain-1Hz	-1.45771e-19	-1.46349e-19	2.22094e-18	6.95437e-18	-1.46349e-19	3.40416e-18	-1.33014e-18	1.03672e-18	-1.62616e-18	-5.49912e-18	-1.46637e-19	-2.51364e-18	5.71471e-18	-5.71535e-18	-6.62031e-18	3.1145e-19	6.46419e-18	1.95475e-17	-5.89567e-17	-0.5	-0.5	1	-0.190133
	gain	0.0675361	0.158576	-0.189518	-0.00119006	-0.14489	0.0202311	0.158576	-0.19041	-0.0110081	0.148758	-0.192195	0.175534	-0.0103609	0.0103609	-0.0379898	-0.00222018	0.117423	0.0335495	-0.110763	0.136408	0.0537257	-0.190133	1
	Regression of variable gain:
	Goodness of fit statistics:
	Observations	180
	Sum of weights	180
	-2 Res Log(Likelihood)	-189.037
	AIC	-185.037
	AICC	-184.969
	SBC	-178.651
	CAIC	-176.651
	Iterations	7
	Covariance parameters	2
	Number of fixed effects	1
	Number of random effects	0
	Number of subjects	12
	Maximum number of observations per subject	15
	Covariance parameters - Repeated factor:
		Parameters	Standard error	Z	Pr > Z
	Variance	0.0102826	0.001229	8.36661	< 0,0001
	Sigma 1	0.0035134	0.00187958	1.86925	0.0615882
	Null model likelihood ratio test:
	DF	Chi-square	Pr > Chi²
	1	25.9646	< 0,0001
	Type III tests of fixed effects:
	Effects	Num DF	Den DF	F	Pr > F
	Type*Day*Gain	29	150	23.5423	< 0,0001
	Model parameters:
	Source	Value	Standard error	t	Pr > |t|	Lower bound (95%)	Upper bound (95%)
	Intercept	0.0433333	0.0479514	0.903693	0.367366	-0.0512858	0.137952
	Type-UL*Day-1d*Gain-0.2Hz	0
	Type-UL*Day-1d*Gain-0.5Hz	0.0433333	0.0585451	0.74017	0.460161	-0.0721898	0.158856
	Type-UL*Day-1d*Gain-1Hz	0.121667	0.0585451	2.07817	0.0391126	0.00614358	0.23719
	Type-UL*Day-28d*Gain-0.2Hz	0.111667	0.0585451	1.90736	0.0580663	-0.00385642	0.22719
	Type-UL*Day-28d*Gain-0.5Hz	0.313333	0.0585451	5.35199	< 0,0001	0.19781	0.428856
	Type-UL*Day-28d*Gain-1Hz	0.428333	0.0585451	7.31629	< 0,0001	0.31281	0.543856
	Type-UL*Day-4d*Gain-0.2Hz	0.0166667	0.0585451	0.284681	0.776216	-0.0988564	0.13219
	Type-UL*Day-4d*Gain-0.5Hz	0.0716667	0.0585451	1.22413	0.222504	-0.0438564	0.18719
	Type-UL*Day-4d*Gain-1Hz	0.116667	0.0585451	1.99276	0.0477984	0.00114358	0.23219
	Type-UL*Day-7d*Gain-0.2Hz	0.08	0.0585451	1.36647	0.173497	-0.0355231	0.195523
	Type-UL*Day-7d*Gain-0.5Hz	0.228333	0.0585451	3.90012	0.000135616	0.11281	0.343856
	Type-UL*Day-7d*Gain-1Hz	0.38	0.0585451	6.49072	< 0,0001	0.264477	0.495523
	Type-UL*Day-BL*Gain-0.2Hz	0.21	0.0585451	3.58698	0.000430929	0.0944769	0.325523
	Type-UL*Day-BL*Gain-0.5Hz	0.538333	0.0585451	9.19518	< 0,0001	0.42281	0.653856
	Type-UL*Day-BL*Gain-1Hz	0.62	0.0585451	10.5901	< 0,0001	0.504477	0.735523
	Type-UVN*Day-1d*Gain-0.2Hz	-0.01	0.0678135	-0.147463	0.882931	-0.143812	0.123812
	Type-UVN*Day-1d*Gain-0.5Hz	0.01	0.0678135	0.147463	0.882931	-0.123812	0.143812
	Type-UVN*Day-1d*Gain-1Hz	0.06	0.0678135	0.88478	0.377456	-0.0738116	0.193812
	Type-UVN*Day-28d*Gain-0.2Hz	0.153333	0.0678135	2.2611	0.0249496	0.0195217	0.287145
	Type-UVN*Day-28d*Gain-0.5Hz	0.33	0.0678135	4.86629	< 0,0001	0.196188	0.463812
	Type-UVN*Day-28d*Gain-1Hz	0.441667	0.0678135	6.51296	< 0,0001	0.307855	0.575478
	Type-UVN*Day-4d*Gain-0.2Hz	0.025	0.0678135	0.368658	0.712816	-0.108812	0.158812
	Type-UVN*Day-4d*Gain-0.5Hz	0.113333	0.0678135	1.67125	0.0964097	-0.0204783	0.247145
	Type-UVN*Day-4d*Gain-1Hz	0.245	0.0678135	3.61285	0.000392746	0.111188	0.378812
	Type-UVN*Day-7d*Gain-0.2Hz	0.118333	0.0678135	1.74498	0.0826945	-0.0154783	0.252145
	Type-UVN*Day-7d*Gain-0.5Hz	0.281667	0.0678135	4.15355	< 0,0001	0.147855	0.415478
	Type-UVN*Day-7d*Gain-1Hz	0.436667	0.0678135	6.43923	< 0,0001	0.302855	0.570478
	Type-UVN*Day-BL*Gain-0.2Hz	0.305	0.0678135	4.49763	< 0,0001	0.171188	0.438812
	Type-UVN*Day-BL*Gain-0.5Hz	0.56	0.0678135	8.25795	< 0,0001	0.426188	0.693812
	Type-UVN*Day-BL*Gain-1Hz	0.696667	0.0678135	10.2733	< 0,0001	0.562855	0.830478
	Type*Day*Gain / Tukey (HSD) / Analysis of the differences between the categories with a confidence interval of 95%:
	Contrast	Difference	Standard-error	t	Pr > |t|	Significant
	Type-UVN*Day-BL*Gain-1Hz vs Type-UVN*Day-1d*Gain-0.2Hz	0.706667	0.0585451	12.0705	< 0,0001	Yes
	Type-UVN*Day-BL*Gain-1Hz vs Type-UL*Day-1d*Gain-0.2Hz	0.696667	0.0585451	11.8996	< 0,0001	Yes
	Type-UVN*Day-BL*Gain-1Hz vs Type-UVN*Day-1d*Gain-0.5Hz	0.686667	0.0585451	11.7288	< 0,0001	Yes
	Type-UVN*Day-BL*Gain-1Hz vs Type-UL*Day-4d*Gain-0.2Hz	0.68	0.0585451	11.615	< 0,0001	Yes
	Type-UVN*Day-BL*Gain-1Hz vs Type-UVN*Day-4d*Gain-0.2Hz	0.671667	0.0585451	11.4726	< 0,0001	Yes
	Type-UVN*Day-BL*Gain-1Hz vs Type-UL*Day-1d*Gain-0.5Hz	0.653333	0.0585451	11.1595	< 0,0001	Yes
	Type-UVN*Day-BL*Gain-1Hz vs Type-UVN*Day-1d*Gain-1Hz	0.636667	0.0585451	10.8748	< 0,0001	Yes
	Type-UVN*Day-BL*Gain-1Hz vs Type-UL*Day-4d*Gain-0.5Hz	0.625	0.0585451	10.6755	< 0,0001	Yes
	Type-UVN*Day-BL*Gain-1Hz vs Type-UL*Day-7d*Gain-0.2Hz	0.616667	0.0585451	10.5332	< 0,0001	Yes
	Type-UVN*Day-BL*Gain-1Hz vs Type-UL*Day-28d*Gain-0.2Hz	0.585	0.0585451	9.99229	< 0,0001	Yes
	Type-UVN*Day-BL*Gain-1Hz vs Type-UVN*Day-4d*Gain-0.5Hz	0.583333	0.0585451	9.96382	< 0,0001	Yes
	Type-UVN*Day-BL*Gain-1Hz vs Type-UL*Day-4d*Gain-1Hz	0.58	0.0585451	9.90688	< 0,0001	Yes
	Type-UVN*Day-BL*Gain-1Hz vs Type-UVN*Day-7d*Gain-0.2Hz	0.578333	0.0585451	9.87842	< 0,0001	Yes
	Type-UVN*Day-BL*Gain-1Hz vs Type-UL*Day-1d*Gain-1Hz	0.575	0.0585451	9.82148	< 0,0001	Yes
	Type-UVN*Day-BL*Gain-1Hz vs Type-UVN*Day-28d*Gain-0.2Hz	0.543333	0.0585451	9.28059	< 0,0001	Yes
	Type-UVN*Day-BL*Gain-1Hz vs Type-UL*Day-BL*Gain-0.2Hz	0.486667	0.0585451	8.31267	< 0,0001	Yes
	Type-UVN*Day-BL*Gain-1Hz vs Type-UL*Day-7d*Gain-0.5Hz	0.468333	0.0585451	7.99952	< 0,0001	Yes
	Type-UVN*Day-BL*Gain-1Hz vs Type-UVN*Day-4d*Gain-1Hz	0.451667	0.0585451	7.71484	< 0,0001	Yes
	Type-UVN*Day-BL*Gain-1Hz vs Type-UVN*Day-7d*Gain-0.5Hz	0.415	0.0585451	7.08855	< 0,0001	Yes
	Type-UVN*Day-BL*Gain-1Hz vs Type-UVN*Day-BL*Gain-0.2Hz	0.391667	0.0585451	6.68999	< 0,0001	Yes
	Type-UVN*Day-BL*Gain-1Hz vs Type-UL*Day-28d*Gain-0.5Hz	0.383333	0.0585451	6.54765	< 0,0001	Yes
	Type-UVN*Day-BL*Gain-1Hz vs Type-UVN*Day-28d*Gain-0.5Hz	0.366667	0.0585451	6.26297	< 0,0001	Yes
	Type-UVN*Day-BL*Gain-1Hz vs Type-UL*Day-7d*Gain-1Hz	0.316667	0.0585451	5.40893	< 0,0001	Yes
	Type-UVN*Day-BL*Gain-1Hz vs Type-UL*Day-28d*Gain-1Hz	0.268333	0.0585451	4.58336	< 0,0001	Yes
	Type-UVN*Day-BL*Gain-1Hz vs Type-UVN*Day-7d*Gain-1Hz	0.26	0.0585451	4.44102	< 0,0001	Yes
	Type-UVN*Day-BL*Gain-1Hz vs Type-UVN*Day-28d*Gain-1Hz	0.255	0.0585451	4.35561	< 0,0001	Yes
	Type-UVN*Day-BL*Gain-1Hz vs Type-UL*Day-BL*Gain-0.5Hz	0.158333	0.0585451	2.70447	0.00763251	Yes
	Type-UVN*Day-BL*Gain-1Hz vs Type-UVN*Day-BL*Gain-0.5Hz	0.136667	0.0585451	2.33438	0.0209023	Yes
	Type-UVN*Day-BL*Gain-1Hz vs Type-UL*Day-BL*Gain-1Hz	0.0766667	0.0585451	1.30953	0.192357	No
	Type-UL*Day-BL*Gain-1Hz vs Type-UVN*Day-1d*Gain-0.2Hz	0.63	0.0585451	10.7609	< 0,0001	Yes
	Type-UL*Day-BL*Gain-1Hz vs Type-UL*Day-1d*Gain-0.2Hz	0.62	0.0585451	10.5901	< 0,0001	Yes
	Type-UL*Day-BL*Gain-1Hz vs Type-UVN*Day-1d*Gain-0.5Hz	0.61	0.0585451	10.4193	< 0,0001	Yes
	Type-UL*Day-BL*Gain-1Hz vs Type-UL*Day-4d*Gain-0.2Hz	0.603333	0.0585451	10.3054	< 0,0001	Yes
	Type-UL*Day-BL*Gain-1Hz vs Type-UVN*Day-4d*Gain-0.2Hz	0.595	0.0585451	10.1631	< 0,0001	Yes
	Type-UL*Day-BL*Gain-1Hz vs Type-UL*Day-1d*Gain-0.5Hz	0.576667	0.0585451	9.84995	< 0,0001	Yes
	Type-UL*Day-BL*Gain-1Hz vs Type-UVN*Day-1d*Gain-1Hz	0.56	0.0585451	9.56527	< 0,0001	Yes
	Type-UL*Day-BL*Gain-1Hz vs Type-UL*Day-4d*Gain-0.5Hz	0.548333	0.0585451	9.36599	< 0,0001	Yes
	Type-UL*Day-BL*Gain-1Hz vs Type-UL*Day-7d*Gain-0.2Hz	0.54	0.0585451	9.22365	< 0,0001	Yes
	Type-UL*Day-BL*Gain-1Hz vs Type-UL*Day-28d*Gain-0.2Hz	0.508333	0.0585451	8.68276	< 0,0001	Yes
	Type-UL*Day-BL*Gain-1Hz vs Type-UVN*Day-4d*Gain-0.5Hz	0.506667	0.0585451	8.65429	< 0,0001	Yes
	Type-UL*Day-BL*Gain-1Hz vs Type-UL*Day-4d*Gain-1Hz	0.503333	0.0585451	8.59735	< 0,0001	Yes
	Type-UL*Day-BL*Gain-1Hz vs Type-UVN*Day-7d*Gain-0.2Hz	0.501667	0.0585451	8.56889	< 0,0001	Yes
	Type-UL*Day-BL*Gain-1Hz vs Type-UL*Day-1d*Gain-1Hz	0.498333	0.0585451	8.51195	< 0,0001	Yes
	Type-UL*Day-BL*Gain-1Hz vs Type-UVN*Day-28d*Gain-0.2Hz	0.466667	0.0585451	7.97106	< 0,0001	Yes
	Type-UL*Day-BL*Gain-1Hz vs Type-UL*Day-BL*Gain-0.2Hz	0.41	0.0585451	7.00314	< 0,0001	Yes
	Type-UL*Day-BL*Gain-1Hz vs Type-UL*Day-7d*Gain-0.5Hz	0.391667	0.0585451	6.68999	< 0,0001	Yes
	Type-UL*Day-BL*Gain-1Hz vs Type-UVN*Day-4d*Gain-1Hz	0.375	0.0585451	6.40531	< 0,0001	Yes
	Type-UL*Day-BL*Gain-1Hz vs Type-UVN*Day-7d*Gain-0.5Hz	0.338333	0.0585451	5.77902	< 0,0001	Yes
	Type-UL*Day-BL*Gain-1Hz vs Type-UVN*Day-BL*Gain-0.2Hz	0.315	0.0585451	5.38046	< 0,0001	Yes
	Type-UL*Day-BL*Gain-1Hz vs Type-UL*Day-28d*Gain-0.5Hz	0.306667	0.0585451	5.23812	< 0,0001	Yes
	Type-UL*Day-BL*Gain-1Hz vs Type-UVN*Day-28d*Gain-0.5Hz	0.29	0.0585451	4.95344	< 0,0001	Yes
	Type-UL*Day-BL*Gain-1Hz vs Type-UL*Day-7d*Gain-1Hz	0.24	0.0585451	4.0994	< 0,0001	Yes
	Type-UL*Day-BL*Gain-1Hz vs Type-UL*Day-28d*Gain-1Hz	0.191667	0.0585451	3.27383	0.00131733	Yes
	Type-UL*Day-BL*Gain-1Hz vs Type-UVN*Day-7d*Gain-1Hz	0.183333	0.0585451	3.13149	0.00209139	Yes
	Type-UL*Day-BL*Gain-1Hz vs Type-UVN*Day-28d*Gain-1Hz	0.178333	0.0585451	3.04608	0.00273977	Yes
	Type-UL*Day-BL*Gain-1Hz vs Type-UL*Day-BL*Gain-0.5Hz	0.0816667	0.0585451	1.39493	0.165098	No
	Type-UL*Day-BL*Gain-1Hz vs Type-UVN*Day-BL*Gain-0.5Hz	0.06	0.0585451	1.02485	0.307084	No
	Type-UVN*Day-BL*Gain-0.5Hz vs Type-UVN*Day-1d*Gain-0.2Hz	0.57	0.0585451	9.73608	< 0,0001	Yes
	Type-UVN*Day-BL*Gain-0.5Hz vs Type-UL*Day-1d*Gain-0.2Hz	0.56	0.0585451	9.56527	< 0,0001	Yes
	Type-UVN*Day-BL*Gain-0.5Hz vs Type-UVN*Day-1d*Gain-0.5Hz	0.55	0.0585451	9.39446	< 0,0001	Yes
	Type-UVN*Day-BL*Gain-0.5Hz vs Type-UL*Day-4d*Gain-0.2Hz	0.543333	0.0585451	9.28059	< 0,0001	Yes
	Type-UVN*Day-BL*Gain-0.5Hz vs Type-UVN*Day-4d*Gain-0.2Hz	0.535	0.0585451	9.13825	< 0,0001	Yes
	Type-UVN*Day-BL*Gain-0.5Hz vs Type-UL*Day-1d*Gain-0.5Hz	0.516667	0.0585451	8.8251	< 0,0001	Yes
	Type-UVN*Day-BL*Gain-0.5Hz vs Type-UVN*Day-1d*Gain-1Hz	0.5	0.0585451	8.54042	< 0,0001	Yes
	Type-UVN*Day-BL*Gain-0.5Hz vs Type-UL*Day-4d*Gain-0.5Hz	0.488333	0.0585451	8.34114	< 0,0001	Yes
	Type-UVN*Day-BL*Gain-0.5Hz vs Type-UL*Day-7d*Gain-0.2Hz	0.48	0.0585451	8.1988	< 0,0001	Yes
	Type-UVN*Day-BL*Gain-0.5Hz vs Type-UL*Day-28d*Gain-0.2Hz	0.448333	0.0585451	7.65791	< 0,0001	Yes
	Type-UVN*Day-BL*Gain-0.5Hz vs Type-UVN*Day-4d*Gain-0.5Hz	0.446667	0.0585451	7.62944	< 0,0001	Yes
	Type-UVN*Day-BL*Gain-0.5Hz vs Type-UL*Day-4d*Gain-1Hz	0.443333	0.0585451	7.5725	< 0,0001	Yes
	Type-UVN*Day-BL*Gain-0.5Hz vs Type-UVN*Day-7d*Gain-0.2Hz	0.441667	0.0585451	7.54404	< 0,0001	Yes
	Type-UVN*Day-BL*Gain-0.5Hz vs Type-UL*Day-1d*Gain-1Hz	0.438333	0.0585451	7.4871	< 0,0001	Yes
	Type-UVN*Day-BL*Gain-0.5Hz vs Type-UVN*Day-28d*Gain-0.2Hz	0.406667	0.0585451	6.94621	< 0,0001	Yes
	Type-UVN*Day-BL*Gain-0.5Hz vs Type-UL*Day-BL*Gain-0.2Hz	0.35	0.0585451	5.97829	< 0,0001	Yes
	Type-UVN*Day-BL*Gain-0.5Hz vs Type-UL*Day-7d*Gain-0.5Hz	0.331667	0.0585451	5.66514	< 0,0001	Yes
	Type-UVN*Day-BL*Gain-0.5Hz vs Type-UVN*Day-4d*Gain-1Hz	0.315	0.0585451	5.38046	< 0,0001	Yes
	Type-UVN*Day-BL*Gain-0.5Hz vs Type-UVN*Day-7d*Gain-0.5Hz	0.278333	0.0585451	4.75417	< 0,0001	Yes
	Type-UVN*Day-BL*Gain-0.5Hz vs Type-UVN*Day-BL*Gain-0.2Hz	0.255	0.0585451	4.35561	< 0,0001	Yes
	Type-UVN*Day-BL*Gain-0.5Hz vs Type-UL*Day-28d*Gain-0.5Hz	0.246667	0.0585451	4.21327	< 0,0001	Yes
	Type-UVN*Day-BL*Gain-0.5Hz vs Type-UVN*Day-28d*Gain-0.5Hz	0.23	0.0585451	3.92859	0.000129991	Yes
	Type-UVN*Day-BL*Gain-0.5Hz vs Type-UL*Day-7d*Gain-1Hz	0.18	0.0585451	3.07455	0.00250546	Yes
	Type-UVN*Day-BL*Gain-0.5Hz vs Type-UL*Day-28d*Gain-1Hz	0.131667	0.0585451	2.24898	0.0259705	Yes
	Type-UVN*Day-BL*Gain-0.5Hz vs Type-UVN*Day-7d*Gain-1Hz	0.123333	0.0585451	2.10664	0.0368136	Yes
	Type-UVN*Day-BL*Gain-0.5Hz vs Type-UVN*Day-28d*Gain-1Hz	0.118333	0.0585451	2.02123	0.0450344	Yes
	Type-UVN*Day-BL*Gain-0.5Hz vs Type-UL*Day-BL*Gain-0.5Hz	0.0216667	0.0585451	0.370085	0.711841	No
	Type-UL*Day-BL*Gain-0.5Hz vs Type-UVN*Day-1d*Gain-0.2Hz	0.548333	0.0585451	9.36599	< 0,0001	Yes
	Type-UL*Day-BL*Gain-0.5Hz vs Type-UL*Day-1d*Gain-0.2Hz	0.538333	0.0585451	9.19518	< 0,0001	Yes
	Type-UL*Day-BL*Gain-0.5Hz vs Type-UVN*Day-1d*Gain-0.5Hz	0.528333	0.0585451	9.02437	< 0,0001	Yes
	Type-UL*Day-BL*Gain-0.5Hz vs Type-UL*Day-4d*Gain-0.2Hz	0.521667	0.0585451	8.9105	< 0,0001	Yes
	Type-UL*Day-BL*Gain-0.5Hz vs Type-UVN*Day-4d*Gain-0.2Hz	0.513333	0.0585451	8.76816	< 0,0001	Yes
	Type-UL*Day-BL*Gain-0.5Hz vs Type-UL*Day-1d*Gain-0.5Hz	0.495	0.0585451	8.45501	< 0,0001	Yes
	Type-UL*Day-BL*Gain-0.5Hz vs Type-UVN*Day-1d*Gain-1Hz	0.478333	0.0585451	8.17033	< 0,0001	Yes
	Type-UL*Day-BL*Gain-0.5Hz vs Type-UL*Day-4d*Gain-0.5Hz	0.466667	0.0585451	7.97106	< 0,0001	Yes
	Type-UL*Day-BL*Gain-0.5Hz vs Type-UL*Day-7d*Gain-0.2Hz	0.458333	0.0585451	7.82872	< 0,0001	Yes
	Type-UL*Day-BL*Gain-0.5Hz vs Type-UL*Day-28d*Gain-0.2Hz	0.426667	0.0585451	7.28782	< 0,0001	Yes
	Type-UL*Day-BL*Gain-0.5Hz vs Type-UVN*Day-4d*Gain-0.5Hz	0.425	0.0585451	7.25935	< 0,0001	Yes
	Type-UL*Day-BL*Gain-0.5Hz vs Type-UL*Day-4d*Gain-1Hz	0.421667	0.0585451	7.20242	< 0,0001	Yes
	Type-UL*Day-BL*Gain-0.5Hz vs Type-UVN*Day-7d*Gain-0.2Hz	0.42	0.0585451	7.17395	< 0,0001	Yes
	Type-UL*Day-BL*Gain-0.5Hz vs Type-UL*Day-1d*Gain-1Hz	0.416667	0.0585451	7.11701	< 0,0001	Yes
	Type-UL*Day-BL*Gain-0.5Hz vs Type-UVN*Day-28d*Gain-0.2Hz	0.385	0.0585451	6.57612	< 0,0001	Yes
	Type-UL*Day-BL*Gain-0.5Hz vs Type-UL*Day-BL*Gain-0.2Hz	0.328333	0.0585451	5.60821	< 0,0001	Yes
	Type-UL*Day-BL*Gain-0.5Hz vs Type-UL*Day-7d*Gain-0.5Hz	0.31	0.0585451	5.29506	< 0,0001	Yes
	Type-UL*Day-BL*Gain-0.5Hz vs Type-UVN*Day-4d*Gain-1Hz	0.293333	0.0585451	5.01038	< 0,0001	Yes
	Type-UL*Day-BL*Gain-0.5Hz vs Type-UVN*Day-7d*Gain-0.5Hz	0.256667	0.0585451	4.38408	< 0,0001	Yes
	Type-UL*Day-BL*Gain-0.5Hz vs Type-UVN*Day-BL*Gain-0.2Hz	0.233333	0.0585451	3.98553	0.000104779	Yes
	Type-UL*Day-BL*Gain-0.5Hz vs Type-UL*Day-28d*Gain-0.5Hz	0.225	0.0585451	3.84319	0.000178881	Yes
	Type-UL*Day-BL*Gain-0.5Hz vs Type-UVN*Day-28d*Gain-0.5Hz	0.208333	0.0585451	3.55851	0.000499753	Yes
	Type-UL*Day-BL*Gain-0.5Hz vs Type-UL*Day-7d*Gain-1Hz	0.158333	0.0585451	2.70447	0.00763251	Yes
	Type-UL*Day-BL*Gain-0.5Hz vs Type-UL*Day-28d*Gain-1Hz	0.11	0.0585451	1.87889	0.0621995	No
	Type-UL*Day-BL*Gain-0.5Hz vs Type-UVN*Day-7d*Gain-1Hz	0.101667	0.0585451	1.73655	0.0845194	No
	Type-UL*Day-BL*Gain-0.5Hz vs Type-UVN*Day-28d*Gain-1Hz	0.0966667	0.0585451	1.65115	0.100801	No
	Type-UVN*Day-28d*Gain-1Hz vs Type-UVN*Day-1d*Gain-0.2Hz	0.451667	0.0585451	7.71484	< 0,0001	Yes
	Type-UVN*Day-28d*Gain-1Hz vs Type-UL*Day-1d*Gain-0.2Hz	0.441667	0.0585451	7.54404	< 0,0001	Yes
	Type-UVN*Day-28d*Gain-1Hz vs Type-UVN*Day-1d*Gain-0.5Hz	0.431667	0.0585451	7.37323	< 0,0001	Yes
	Type-UVN*Day-28d*Gain-1Hz vs Type-UL*Day-4d*Gain-0.2Hz	0.425	0.0585451	7.25935	< 0,0001	Yes
	Type-UVN*Day-28d*Gain-1Hz vs Type-UVN*Day-4d*Gain-0.2Hz	0.416667	0.0585451	7.11701	< 0,0001	Yes
	Type-UVN*Day-28d*Gain-1Hz vs Type-UL*Day-1d*Gain-0.5Hz	0.398333	0.0585451	6.80387	< 0,0001	Yes
	Type-UVN*Day-28d*Gain-1Hz vs Type-UVN*Day-1d*Gain-1Hz	0.381667	0.0585451	6.51919	< 0,0001	Yes
	Type-UVN*Day-28d*Gain-1Hz vs Type-UL*Day-4d*Gain-0.5Hz	0.37	0.0585451	6.31991	< 0,0001	Yes
	Type-UVN*Day-28d*Gain-1Hz vs Type-UL*Day-7d*Gain-0.2Hz	0.361667	0.0585451	6.17757	< 0,0001	Yes
	Type-UVN*Day-28d*Gain-1Hz vs Type-UL*Day-28d*Gain-0.2Hz	0.33	0.0585451	5.63668	< 0,0001	Yes
	Type-UVN*Day-28d*Gain-1Hz vs Type-UVN*Day-4d*Gain-0.5Hz	0.328333	0.0585451	5.60821	< 0,0001	Yes
	Type-UVN*Day-28d*Gain-1Hz vs Type-UL*Day-4d*Gain-1Hz	0.325	0.0585451	5.55127	< 0,0001	Yes
	Type-UVN*Day-28d*Gain-1Hz vs Type-UVN*Day-7d*Gain-0.2Hz	0.323333	0.0585451	5.5228	< 0,0001	Yes
	Type-UVN*Day-28d*Gain-1Hz vs Type-UL*Day-1d*Gain-1Hz	0.32	0.0585451	5.46587	< 0,0001	Yes
	Type-UVN*Day-28d*Gain-1Hz vs Type-UVN*Day-28d*Gain-0.2Hz	0.288333	0.0585451	4.92497	< 0,0001	Yes
	Type-UVN*Day-28d*Gain-1Hz vs Type-UL*Day-BL*Gain-0.2Hz	0.231667	0.0585451	3.95706	0.000116738	Yes
	Type-UVN*Day-28d*Gain-1Hz vs Type-UL*Day-7d*Gain-0.5Hz	0.213333	0.0585451	3.64391	0.000369412	Yes
	Type-UVN*Day-28d*Gain-1Hz vs Type-UVN*Day-4d*Gain-1Hz	0.196667	0.0585451	3.35923	0.00099109	Yes
	Type-UVN*Day-28d*Gain-1Hz vs Type-UVN*Day-7d*Gain-0.5Hz	0.16	0.0585451	2.73293	0.00703203	Yes
	Type-UVN*Day-28d*Gain-1Hz vs Type-UVN*Day-BL*Gain-0.2Hz	0.136667	0.0585451	2.33438	0.0209023	Yes
	Type-UVN*Day-28d*Gain-1Hz vs Type-UL*Day-28d*Gain-0.5Hz	0.128333	0.0585451	2.19204	0.0299182	Yes
	Type-UVN*Day-28d*Gain-1Hz vs Type-UVN*Day-28d*Gain-0.5Hz	0.111667	0.0585451	1.90736	0.0583853	No
	Type-UVN*Day-28d*Gain-1Hz vs Type-UL*Day-7d*Gain-1Hz	0.0616667	0.0585451	1.05332	0.293889	No
	Type-UVN*Day-28d*Gain-1Hz vs Type-UL*Day-28d*Gain-1Hz	0.0133333	0.0585451	0.227744	0.820155	No
	Type-UVN*Day-28d*Gain-1Hz vs Type-UVN*Day-7d*Gain-1Hz	0.005	0.0585451	0.0854042	0.932054	No
	Type-UVN*Day-7d*Gain-1Hz vs Type-UVN*Day-1d*Gain-0.2Hz	0.446667	0.0585451	7.62944	< 0,0001	Yes
	Type-UVN*Day-7d*Gain-1Hz vs Type-UL*Day-1d*Gain-0.2Hz	0.436667	0.0585451	7.45863	< 0,0001	Yes
	Type-UVN*Day-7d*Gain-1Hz vs Type-UVN*Day-1d*Gain-0.5Hz	0.426667	0.0585451	7.28782	< 0,0001	Yes
	Type-UVN*Day-7d*Gain-1Hz vs Type-UL*Day-4d*Gain-0.2Hz	0.42	0.0585451	7.17395	< 0,0001	Yes
	Type-UVN*Day-7d*Gain-1Hz vs Type-UVN*Day-4d*Gain-0.2Hz	0.411667	0.0585451	7.03161	< 0,0001	Yes
	Type-UVN*Day-7d*Gain-1Hz vs Type-UL*Day-1d*Gain-0.5Hz	0.393333	0.0585451	6.71846	< 0,0001	Yes
	Type-UVN*Day-7d*Gain-1Hz vs Type-UVN*Day-1d*Gain-1Hz	0.376667	0.0585451	6.43378	< 0,0001	Yes
	Type-UVN*Day-7d*Gain-1Hz vs Type-UL*Day-4d*Gain-0.5Hz	0.365	0.0585451	6.2345	< 0,0001	Yes
	Type-UVN*Day-7d*Gain-1Hz vs Type-UL*Day-7d*Gain-0.2Hz	0.356667	0.0585451	6.09216	< 0,0001	Yes
	Type-UVN*Day-7d*Gain-1Hz vs Type-UL*Day-28d*Gain-0.2Hz	0.325	0.0585451	5.55127	< 0,0001	Yes
	Type-UVN*Day-7d*Gain-1Hz vs Type-UVN*Day-4d*Gain-0.5Hz	0.323333	0.0585451	5.5228	< 0,0001	Yes
	Type-UVN*Day-7d*Gain-1Hz vs Type-UL*Day-4d*Gain-1Hz	0.32	0.0585451	5.46587	< 0,0001	Yes
	Type-UVN*Day-7d*Gain-1Hz vs Type-UVN*Day-7d*Gain-0.2Hz	0.318333	0.0585451	5.4374	< 0,0001	Yes
	Type-UVN*Day-7d*Gain-1Hz vs Type-UL*Day-1d*Gain-1Hz	0.315	0.0585451	5.38046	< 0,0001	Yes
	Type-UVN*Day-7d*Gain-1Hz vs Type-UVN*Day-28d*Gain-0.2Hz	0.283333	0.0585451	4.83957	< 0,0001	Yes
	Type-UVN*Day-7d*Gain-1Hz vs Type-UL*Day-BL*Gain-0.2Hz	0.226667	0.0585451	3.87166	0.000160912	Yes
	Type-UVN*Day-7d*Gain-1Hz vs Type-UL*Day-7d*Gain-0.5Hz	0.208333	0.0585451	3.55851	0.000499753	Yes
	Type-UVN*Day-7d*Gain-1Hz vs Type-UVN*Day-4d*Gain-1Hz	0.191667	0.0585451	3.27383	0.00131733	Yes
	Type-UVN*Day-7d*Gain-1Hz vs Type-UVN*Day-7d*Gain-0.5Hz	0.155	0.0585451	2.64753	0.00897468	Yes
	Type-UVN*Day-7d*Gain-1Hz vs Type-UVN*Day-BL*Gain-0.2Hz	0.131667	0.0585451	2.24898	0.0259705	Yes
	Type-UVN*Day-7d*Gain-1Hz vs Type-UL*Day-28d*Gain-0.5Hz	0.123333	0.0585451	2.10664	0.0368136	Yes
	Type-UVN*Day-7d*Gain-1Hz vs Type-UVN*Day-28d*Gain-0.5Hz	0.106667	0.0585451	1.82196	0.0704537	No
	Type-UVN*Day-7d*Gain-1Hz vs Type-UL*Day-7d*Gain-1Hz	0.0566667	0.0585451	0.967914	0.334645	No
	Type-UVN*Day-7d*Gain-1Hz vs Type-UL*Day-28d*Gain-1Hz	0.00833333	0.0585451	0.14234	0.887002	No
	Type-UL*Day-28d*Gain-1Hz vs Type-UVN*Day-1d*Gain-0.2Hz	0.438333	0.0585451	7.4871	< 0,0001	Yes
	Type-UL*Day-28d*Gain-1Hz vs Type-UL*Day-1d*Gain-0.2Hz	0.428333	0.0585451	7.31629	< 0,0001	Yes
	Type-UL*Day-28d*Gain-1Hz vs Type-UVN*Day-1d*Gain-0.5Hz	0.418333	0.0585451	7.14548	< 0,0001	Yes
	Type-UL*Day-28d*Gain-1Hz vs Type-UL*Day-4d*Gain-0.2Hz	0.411667	0.0585451	7.03161	< 0,0001	Yes
	Type-UL*Day-28d*Gain-1Hz vs Type-UVN*Day-4d*Gain-0.2Hz	0.403333	0.0585451	6.88927	< 0,0001	Yes
	Type-UL*Day-28d*Gain-1Hz vs Type-UL*Day-1d*Gain-0.5Hz	0.385	0.0585451	6.57612	< 0,0001	Yes
	Type-UL*Day-28d*Gain-1Hz vs Type-UVN*Day-1d*Gain-1Hz	0.368333	0.0585451	6.29144	< 0,0001	Yes
	Type-UL*Day-28d*Gain-1Hz vs Type-UL*Day-4d*Gain-0.5Hz	0.356667	0.0585451	6.09216	< 0,0001	Yes
	Type-UL*Day-28d*Gain-1Hz vs Type-UL*Day-7d*Gain-0.2Hz	0.348333	0.0585451	5.94982	< 0,0001	Yes
	Type-UL*Day-28d*Gain-1Hz vs Type-UL*Day-28d*Gain-0.2Hz	0.316667	0.0585451	5.40893	< 0,0001	Yes
	Type-UL*Day-28d*Gain-1Hz vs Type-UVN*Day-4d*Gain-0.5Hz	0.315	0.0585451	5.38046	< 0,0001	Yes
	Type-UL*Day-28d*Gain-1Hz vs Type-UL*Day-4d*Gain-1Hz	0.311667	0.0585451	5.32353	< 0,0001	Yes
	Type-UL*Day-28d*Gain-1Hz vs Type-UVN*Day-7d*Gain-0.2Hz	0.31	0.0585451	5.29506	< 0,0001	Yes
	Type-UL*Day-28d*Gain-1Hz vs Type-UL*Day-1d*Gain-1Hz	0.306667	0.0585451	5.23812	< 0,0001	Yes
	Type-UL*Day-28d*Gain-1Hz vs Type-UVN*Day-28d*Gain-0.2Hz	0.275	0.0585451	4.69723	< 0,0001	Yes
	Type-UL*Day-28d*Gain-1Hz vs Type-UL*Day-BL*Gain-0.2Hz	0.218333	0.0585451	3.72932	0.000271654	Yes
	Type-UL*Day-28d*Gain-1Hz vs Type-UL*Day-7d*Gain-0.5Hz	0.2	0.0585451	3.41617	0.000817398	Yes
	Type-UL*Day-28d*Gain-1Hz vs Type-UVN*Day-4d*Gain-1Hz	0.183333	0.0585451	3.13149	0.00209139	Yes
	Type-UL*Day-28d*Gain-1Hz vs Type-UVN*Day-7d*Gain-0.5Hz	0.146667	0.0585451	2.50519	0.0133069	Yes
	Type-UL*Day-28d*Gain-1Hz vs Type-UVN*Day-BL*Gain-0.2Hz	0.123333	0.0585451	2.10664	0.0368136	Yes
	Type-UL*Day-28d*Gain-1Hz vs Type-UL*Day-28d*Gain-0.5Hz	0.115	0.0585451	1.9643	0.051344	No
	Type-UL*Day-28d*Gain-1Hz vs Type-UVN*Day-28d*Gain-0.5Hz	0.0983333	0.0585451	1.67962	0.0951138	No
	Type-UL*Day-28d*Gain-1Hz vs Type-UL*Day-7d*Gain-1Hz	0.0483333	0.0585451	0.825574	0.410357	No
	Type-UL*Day-7d*Gain-1Hz vs Type-UVN*Day-1d*Gain-0.2Hz	0.39	0.0585451	6.66153	< 0,0001	Yes
	Type-UL*Day-7d*Gain-1Hz vs Type-UL*Day-1d*Gain-0.2Hz	0.38	0.0585451	6.49072	< 0,0001	Yes
	Type-UL*Day-7d*Gain-1Hz vs Type-UVN*Day-1d*Gain-0.5Hz	0.37	0.0585451	6.31991	< 0,0001	Yes
	Type-UL*Day-7d*Gain-1Hz vs Type-UL*Day-4d*Gain-0.2Hz	0.363333	0.0585451	6.20604	< 0,0001	Yes
	Type-UL*Day-7d*Gain-1Hz vs Type-UVN*Day-4d*Gain-0.2Hz	0.355	0.0585451	6.0637	< 0,0001	Yes
	Type-UL*Day-7d*Gain-1Hz vs Type-UL*Day-1d*Gain-0.5Hz	0.336667	0.0585451	5.75055	< 0,0001	Yes
	Type-UL*Day-7d*Gain-1Hz vs Type-UVN*Day-1d*Gain-1Hz	0.32	0.0585451	5.46587	< 0,0001	Yes
	Type-UL*Day-7d*Gain-1Hz vs Type-UL*Day-4d*Gain-0.5Hz	0.308333	0.0585451	5.26659	< 0,0001	Yes
	Type-UL*Day-7d*Gain-1Hz vs Type-UL*Day-7d*Gain-0.2Hz	0.3	0.0585451	5.12425	< 0,0001	Yes
	Type-UL*Day-7d*Gain-1Hz vs Type-UL*Day-28d*Gain-0.2Hz	0.268333	0.0585451	4.58336	< 0,0001	Yes
	Type-UL*Day-7d*Gain-1Hz vs Type-UVN*Day-4d*Gain-0.5Hz	0.266667	0.0585451	4.55489	< 0,0001	Yes
	Type-UL*Day-7d*Gain-1Hz vs Type-UL*Day-4d*Gain-1Hz	0.263333	0.0585451	4.49795	< 0,0001	Yes
	Type-UL*Day-7d*Gain-1Hz vs Type-UVN*Day-7d*Gain-0.2Hz	0.261667	0.0585451	4.46949	< 0,0001	Yes
	Type-UL*Day-7d*Gain-1Hz vs Type-UL*Day-1d*Gain-1Hz	0.258333	0.0585451	4.41255	< 0,0001	Yes
	Type-UL*Day-7d*Gain-1Hz vs Type-UVN*Day-28d*Gain-0.2Hz	0.226667	0.0585451	3.87166	0.000160912	Yes
	Type-UL*Day-7d*Gain-1Hz vs Type-UL*Day-BL*Gain-0.2Hz	0.17	0.0585451	2.90374	0.00424462	Yes
	Type-UL*Day-7d*Gain-1Hz vs Type-UL*Day-7d*Gain-0.5Hz	0.151667	0.0585451	2.59059	0.0105262	Yes
	Type-UL*Day-7d*Gain-1Hz vs Type-UVN*Day-4d*Gain-1Hz	0.135	0.0585451	2.30591	0.0224855	Yes
	Type-UL*Day-7d*Gain-1Hz vs Type-UVN*Day-7d*Gain-0.5Hz	0.0983333	0.0585451	1.67962	0.0951138	No
	Type-UL*Day-7d*Gain-1Hz vs Type-UVN*Day-BL*Gain-0.2Hz	0.075	0.0585451	1.28106	0.202149	No
	Type-UL*Day-7d*Gain-1Hz vs Type-UL*Day-28d*Gain-0.5Hz	0.0666667	0.0585451	1.13872	0.256634	No
	Type-UL*Day-7d*Gain-1Hz vs Type-UVN*Day-28d*Gain-0.5Hz	0.05	0.0585451	0.854042	0.394444	No
	Type-UVN*Day-28d*Gain-0.5Hz vs Type-UVN*Day-1d*Gain-0.2Hz	0.34	0.0585451	5.80748	< 0,0001	Yes
	Type-UVN*Day-28d*Gain-0.5Hz vs Type-UL*Day-1d*Gain-0.2Hz	0.33	0.0585451	5.63668	< 0,0001	Yes
	Type-UVN*Day-28d*Gain-0.5Hz vs Type-UVN*Day-1d*Gain-0.5Hz	0.32	0.0585451	5.46587	< 0,0001	Yes
	Type-UVN*Day-28d*Gain-0.5Hz vs Type-UL*Day-4d*Gain-0.2Hz	0.313333	0.0585451	5.35199	< 0,0001	Yes
	Type-UVN*Day-28d*Gain-0.5Hz vs Type-UVN*Day-4d*Gain-0.2Hz	0.305	0.0585451	5.20965	< 0,0001	Yes
	Type-UVN*Day-28d*Gain-0.5Hz vs Type-UL*Day-1d*Gain-0.5Hz	0.286667	0.0585451	4.89651	< 0,0001	Yes
	Type-UVN*Day-28d*Gain-0.5Hz vs Type-UVN*Day-1d*Gain-1Hz	0.27	0.0585451	4.61183	< 0,0001	Yes
	Type-UVN*Day-28d*Gain-0.5Hz vs Type-UL*Day-4d*Gain-0.5Hz	0.258333	0.0585451	4.41255	< 0,0001	Yes
	Type-UVN*Day-28d*Gain-0.5Hz vs Type-UL*Day-7d*Gain-0.2Hz	0.25	0.0585451	4.27021	< 0,0001	Yes
	Type-UVN*Day-28d*Gain-0.5Hz vs Type-UL*Day-28d*Gain-0.2Hz	0.218333	0.0585451	3.72932	0.000271654	Yes
	Type-UVN*Day-28d*Gain-0.5Hz vs Type-UVN*Day-4d*Gain-0.5Hz	0.216667	0.0585451	3.70085	0.000301136	Yes
	Type-UVN*Day-28d*Gain-0.5Hz vs Type-UL*Day-4d*Gain-1Hz	0.213333	0.0585451	3.64391	0.000369412	Yes
	Type-UVN*Day-28d*Gain-0.5Hz vs Type-UVN*Day-7d*Gain-0.2Hz	0.211667	0.0585451	3.61544	0.000408799	Yes
	Type-UVN*Day-28d*Gain-0.5Hz vs Type-UL*Day-1d*Gain-1Hz	0.208333	0.0585451	3.55851	0.000499753	Yes
	Type-UVN*Day-28d*Gain-0.5Hz vs Type-UVN*Day-28d*Gain-0.2Hz	0.176667	0.0585451	3.01761	0.00299416	Yes
	Type-UVN*Day-28d*Gain-0.5Hz vs Type-UL*Day-BL*Gain-0.2Hz	0.12	0.0585451	2.0497	0.0421355	Yes
	Type-UVN*Day-28d*Gain-0.5Hz vs Type-UL*Day-7d*Gain-0.5Hz	0.101667	0.0585451	1.73655	0.0845194	No
	Type-UVN*Day-28d*Gain-0.5Hz vs Type-UVN*Day-4d*Gain-1Hz	0.085	0.0585451	1.45187	0.148626	No
	Type-UVN*Day-28d*Gain-0.5Hz vs Type-UVN*Day-7d*Gain-0.5Hz	0.0483333	0.0585451	0.825574	0.410357	No
	Type-UVN*Day-28d*Gain-0.5Hz vs Type-UVN*Day-BL*Gain-0.2Hz	0.025	0.0585451	0.427021	0.669976	No
	Type-UVN*Day-28d*Gain-0.5Hz vs Type-UL*Day-28d*Gain-0.5Hz	0.0166667	0.0585451	0.284681	0.776282	No
	Type-UL*Day-28d*Gain-0.5Hz vs Type-UVN*Day-1d*Gain-0.2Hz	0.323333	0.0585451	5.5228	< 0,0001	Yes
	Type-UL*Day-28d*Gain-0.5Hz vs Type-UL*Day-1d*Gain-0.2Hz	0.313333	0.0585451	5.35199	< 0,0001	Yes
	Type-UL*Day-28d*Gain-0.5Hz vs Type-UVN*Day-1d*Gain-0.5Hz	0.303333	0.0585451	5.18119	< 0,0001	Yes
	Type-UL*Day-28d*Gain-0.5Hz vs Type-UL*Day-4d*Gain-0.2Hz	0.296667	0.0585451	5.06731	< 0,0001	Yes
	Type-UL*Day-28d*Gain-0.5Hz vs Type-UVN*Day-4d*Gain-0.2Hz	0.288333	0.0585451	4.92497	< 0,0001	Yes
	Type-UL*Day-28d*Gain-0.5Hz vs Type-UL*Day-1d*Gain-0.5Hz	0.27	0.0585451	4.61183	< 0,0001	Yes
	Type-UL*Day-28d*Gain-0.5Hz vs Type-UVN*Day-1d*Gain-1Hz	0.253333	0.0585451	4.32714	< 0,0001	Yes
	Type-UL*Day-28d*Gain-0.5Hz vs Type-UL*Day-4d*Gain-0.5Hz	0.241667	0.0585451	4.12787	< 0,0001	Yes
	Type-UL*Day-28d*Gain-0.5Hz vs Type-UL*Day-7d*Gain-0.2Hz	0.233333	0.0585451	3.98553	0.000104779	Yes
	Type-UL*Day-28d*Gain-0.5Hz vs Type-UL*Day-28d*Gain-0.2Hz	0.201667	0.0585451	3.44463	0.000741665	Yes
	Type-UL*Day-28d*Gain-0.5Hz vs Type-UVN*Day-4d*Gain-0.5Hz	0.2	0.0585451	3.41617	0.000817398	Yes
	Type-UL*Day-28d*Gain-0.5Hz vs Type-UL*Day-4d*Gain-1Hz	0.196667	0.0585451	3.35923	0.00099109	Yes
	Type-UL*Day-28d*Gain-0.5Hz vs Type-UVN*Day-7d*Gain-0.2Hz	0.195	0.0585451	3.33076	0.00109035	Yes
	Type-UL*Day-28d*Gain-0.5Hz vs Type-UL*Day-1d*Gain-1Hz	0.191667	0.0585451	3.27383	0.00131733	Yes
	Type-UL*Day-28d*Gain-0.5Hz vs Type-UVN*Day-28d*Gain-0.2Hz	0.16	0.0585451	2.73293	0.00703203	Yes
	Type-UL*Day-28d*Gain-0.5Hz vs Type-UL*Day-BL*Gain-0.2Hz	0.103333	0.0585451	1.76502	0.0795955	No
	Type-UL*Day-28d*Gain-0.5Hz vs Type-UL*Day-7d*Gain-0.5Hz	0.085	0.0585451	1.45187	0.148626	No
	Type-UL*Day-28d*Gain-0.5Hz vs Type-UVN*Day-4d*Gain-1Hz	0.0683333	0.0585451	1.16719	0.244986	No
	Type-UL*Day-28d*Gain-0.5Hz vs Type-UVN*Day-7d*Gain-0.5Hz	0.0316667	0.0585451	0.540893	0.589384	No
	Type-UL*Day-28d*Gain-0.5Hz vs Type-UVN*Day-BL*Gain-0.2Hz	0.00833333	0.0585451	0.14234	0.887002	No
	Type-UVN*Day-BL*Gain-0.2Hz vs Type-UVN*Day-1d*Gain-0.2Hz	0.315	0.0585451	5.38046	< 0,0001	Yes
	Type-UVN*Day-BL*Gain-0.2Hz vs Type-UL*Day-1d*Gain-0.2Hz	0.305	0.0585451	5.20965	< 0,0001	Yes
	Type-UVN*Day-BL*Gain-0.2Hz vs Type-UVN*Day-1d*Gain-0.5Hz	0.295	0.0585451	5.03885	< 0,0001	Yes
	Type-UVN*Day-BL*Gain-0.2Hz vs Type-UL*Day-4d*Gain-0.2Hz	0.288333	0.0585451	4.92497	< 0,0001	Yes
	Type-UVN*Day-BL*Gain-0.2Hz vs Type-UVN*Day-4d*Gain-0.2Hz	0.28	0.0585451	4.78263	< 0,0001	Yes
	Type-UVN*Day-BL*Gain-0.2Hz vs Type-UL*Day-1d*Gain-0.5Hz	0.261667	0.0585451	4.46949	< 0,0001	Yes
	Type-UVN*Day-BL*Gain-0.2Hz vs Type-UVN*Day-1d*Gain-1Hz	0.245	0.0585451	4.1848	< 0,0001	Yes
	Type-UVN*Day-BL*Gain-0.2Hz vs Type-UL*Day-4d*Gain-0.5Hz	0.233333	0.0585451	3.98553	0.000104779	Yes
	Type-UVN*Day-BL*Gain-0.2Hz vs Type-UL*Day-7d*Gain-0.2Hz	0.225	0.0585451	3.84319	0.000178881	Yes
	Type-UVN*Day-BL*Gain-0.2Hz vs Type-UL*Day-28d*Gain-0.2Hz	0.193333	0.0585451	3.30229	0.00119883	Yes
	Type-UVN*Day-BL*Gain-0.2Hz vs Type-UVN*Day-4d*Gain-0.5Hz	0.191667	0.0585451	3.27383	0.00131733	Yes
	Type-UVN*Day-BL*Gain-0.2Hz vs Type-UL*Day-4d*Gain-1Hz	0.188333	0.0585451	3.21689	0.00158773	Yes
	Type-UVN*Day-BL*Gain-0.2Hz vs Type-UVN*Day-7d*Gain-0.2Hz	0.186667	0.0585451	3.18842	0.00174151	Yes
	Type-UVN*Day-BL*Gain-0.2Hz vs Type-UL*Day-1d*Gain-1Hz	0.183333	0.0585451	3.13149	0.00209139	Yes
	Type-UVN*Day-BL*Gain-0.2Hz vs Type-UVN*Day-28d*Gain-0.2Hz	0.151667	0.0585451	2.59059	0.0105262	Yes
	Type-UVN*Day-BL*Gain-0.2Hz vs Type-UL*Day-BL*Gain-0.2Hz	0.095	0.0585451	1.62268	0.106758	No
	Type-UVN*Day-BL*Gain-0.2Hz vs Type-UL*Day-7d*Gain-0.5Hz	0.0766667	0.0585451	1.30953	0.192357	No
	Type-UVN*Day-BL*Gain-0.2Hz vs Type-UVN*Day-4d*Gain-1Hz	0.06	0.0585451	1.02485	0.307084	No
	Type-UVN*Day-BL*Gain-0.2Hz vs Type-UVN*Day-7d*Gain-0.5Hz	0.0233333	0.0585451	0.398553	0.690789	No
	Type-UVN*Day-7d*Gain-0.5Hz vs Type-UVN*Day-1d*Gain-0.2Hz	0.291667	0.0585451	4.98191	< 0,0001	Yes
	Type-UVN*Day-7d*Gain-0.5Hz vs Type-UL*Day-1d*Gain-0.2Hz	0.281667	0.0585451	4.8111	< 0,0001	Yes
	Type-UVN*Day-7d*Gain-0.5Hz vs Type-UVN*Day-1d*Gain-0.5Hz	0.271667	0.0585451	4.64029	< 0,0001	Yes
	Type-UVN*Day-7d*Gain-0.5Hz vs Type-UL*Day-4d*Gain-0.2Hz	0.265	0.0585451	4.52642	< 0,0001	Yes
	Type-UVN*Day-7d*Gain-0.5Hz vs Type-UVN*Day-4d*Gain-0.2Hz	0.256667	0.0585451	4.38408	< 0,0001	Yes
	Type-UVN*Day-7d*Gain-0.5Hz vs Type-UL*Day-1d*Gain-0.5Hz	0.238333	0.0585451	4.07093	< 0,0001	Yes
	Type-UVN*Day-7d*Gain-0.5Hz vs Type-UVN*Day-1d*Gain-1Hz	0.221667	0.0585451	3.78625	0.000220689	Yes
	Type-UVN*Day-7d*Gain-0.5Hz vs Type-UL*Day-4d*Gain-0.5Hz	0.21	0.0585451	3.58698	0.000452125	Yes
	Type-UVN*Day-7d*Gain-0.5Hz vs Type-UL*Day-7d*Gain-0.2Hz	0.201667	0.0585451	3.44463	0.000741665	Yes
	Type-UVN*Day-7d*Gain-0.5Hz vs Type-UL*Day-28d*Gain-0.2Hz	0.17	0.0585451	2.90374	0.00424462	Yes
	Type-UVN*Day-7d*Gain-0.5Hz vs Type-UVN*Day-4d*Gain-0.5Hz	0.168333	0.0585451	2.87527	0.00462442	Yes
	Type-UVN*Day-7d*Gain-0.5Hz vs Type-UL*Day-4d*Gain-1Hz	0.165	0.0585451	2.81834	0.00547876	Yes
	Type-UVN*Day-7d*Gain-0.5Hz vs Type-UVN*Day-7d*Gain-0.2Hz	0.163333	0.0585451	2.78987	0.00595782	Yes
	Type-UVN*Day-7d*Gain-0.5Hz vs Type-UL*Day-1d*Gain-1Hz	0.16	0.0585451	2.73293	0.00703203	Yes
	Type-UVN*Day-7d*Gain-0.5Hz vs Type-UVN*Day-28d*Gain-0.2Hz	0.128333	0.0585451	2.19204	0.0299182	Yes
	Type-UVN*Day-7d*Gain-0.5Hz vs Type-UL*Day-BL*Gain-0.2Hz	0.0716667	0.0585451	1.22413	0.222824	No
	Type-UVN*Day-7d*Gain-0.5Hz vs Type-UL*Day-7d*Gain-0.5Hz	0.0533333	0.0585451	0.910978	0.363769	No
	Type-UVN*Day-7d*Gain-0.5Hz vs Type-UVN*Day-4d*Gain-1Hz	0.0366667	0.0585451	0.626297	0.532072	No
	Type-UVN*Day-4d*Gain-1Hz vs Type-UVN*Day-1d*Gain-0.2Hz	0.255	0.0585451	4.35561	< 0,0001	Yes
	Type-UVN*Day-4d*Gain-1Hz vs Type-UL*Day-1d*Gain-0.2Hz	0.245	0.0585451	4.1848	< 0,0001	Yes
	Type-UVN*Day-4d*Gain-1Hz vs Type-UVN*Day-1d*Gain-0.5Hz	0.235	0.0585451	4.014	< 0,0001	Yes
	Type-UVN*Day-4d*Gain-1Hz vs Type-UL*Day-4d*Gain-0.2Hz	0.228333	0.0585451	3.90012	0.000144668	Yes
	Type-UVN*Day-4d*Gain-1Hz vs Type-UVN*Day-4d*Gain-0.2Hz	0.22	0.0585451	3.75778	0.000244919	Yes
	Type-UVN*Day-4d*Gain-1Hz vs Type-UL*Day-1d*Gain-0.5Hz	0.201667	0.0585451	3.44463	0.000741665	Yes
	Type-UVN*Day-4d*Gain-1Hz vs Type-UVN*Day-1d*Gain-1Hz	0.185	0.0585451	3.15995	0.00190903	Yes
	Type-UVN*Day-4d*Gain-1Hz vs Type-UL*Day-4d*Gain-0.5Hz	0.173333	0.0585451	2.96068	0.00356939	Yes
	Type-UVN*Day-4d*Gain-1Hz vs Type-UL*Day-7d*Gain-0.2Hz	0.165	0.0585451	2.81834	0.00547876	Yes
	Type-UVN*Day-4d*Gain-1Hz vs Type-UL*Day-28d*Gain-0.2Hz	0.133333	0.0585451	2.27744	0.024173	Yes
	Type-UVN*Day-4d*Gain-1Hz vs Type-UVN*Day-4d*Gain-0.5Hz	0.131667	0.0585451	2.24898	0.0259705	Yes
	Type-UVN*Day-4d*Gain-1Hz vs Type-UL*Day-4d*Gain-1Hz	0.128333	0.0585451	2.19204	0.0299182	Yes
	Type-UVN*Day-4d*Gain-1Hz vs Type-UVN*Day-7d*Gain-0.2Hz	0.126667	0.0585451	2.16357	0.0320805	Yes
	Type-UVN*Day-4d*Gain-1Hz vs Type-UL*Day-1d*Gain-1Hz	0.123333	0.0585451	2.10664	0.0368136	Yes
	Type-UVN*Day-4d*Gain-1Hz vs Type-UVN*Day-28d*Gain-0.2Hz	0.0916667	0.0585451	1.56574	0.119516	No
	Type-UVN*Day-4d*Gain-1Hz vs Type-UL*Day-BL*Gain-0.2Hz	0.035	0.0585451	0.597829	0.550855	No
	Type-UVN*Day-4d*Gain-1Hz vs Type-UL*Day-7d*Gain-0.5Hz	0.0166667	0.0585451	0.284681	0.776282	No
	Type-UL*Day-7d*Gain-0.5Hz vs Type-UVN*Day-1d*Gain-0.2Hz	0.238333	0.0585451	4.07093	< 0,0001	Yes
	Type-UL*Day-7d*Gain-0.5Hz vs Type-UL*Day-1d*Gain-0.2Hz	0.228333	0.0585451	3.90012	0.000144668	Yes
	Type-UL*Day-7d*Gain-0.5Hz vs Type-UVN*Day-1d*Gain-0.5Hz	0.218333	0.0585451	3.72932	0.000271654	Yes
	Type-UL*Day-7d*Gain-0.5Hz vs Type-UL*Day-4d*Gain-0.2Hz	0.211667	0.0585451	3.61544	0.000408799	Yes
	Type-UL*Day-7d*Gain-0.5Hz vs Type-UVN*Day-4d*Gain-0.2Hz	0.203333	0.0585451	3.4731	0.000672553	Yes
	Type-UL*Day-7d*Gain-0.5Hz vs Type-UL*Day-1d*Gain-0.5Hz	0.185	0.0585451	3.15995	0.00190903	Yes
	Type-UL*Day-7d*Gain-0.5Hz vs Type-UVN*Day-1d*Gain-1Hz	0.168333	0.0585451	2.87527	0.00462442	Yes
	Type-UL*Day-7d*Gain-0.5Hz vs Type-UL*Day-4d*Gain-0.5Hz	0.156667	0.0585451	2.676	0.00827905	Yes
	Type-UL*Day-7d*Gain-0.5Hz vs Type-UL*Day-7d*Gain-0.2Hz	0.148333	0.0585451	2.53366	0.0123146	Yes
	Type-UL*Day-7d*Gain-0.5Hz vs Type-UL*Day-28d*Gain-0.2Hz	0.116667	0.0585451	1.99276	0.0481014	Yes
	Type-UL*Day-7d*Gain-0.5Hz vs Type-UVN*Day-4d*Gain-0.5Hz	0.115	0.0585451	1.9643	0.051344	No
	Type-UL*Day-7d*Gain-0.5Hz vs Type-UL*Day-4d*Gain-1Hz	0.111667	0.0585451	1.90736	0.0583853	No
	Type-UL*Day-7d*Gain-0.5Hz vs Type-UVN*Day-7d*Gain-0.2Hz	0.11	0.0585451	1.87889	0.0621995	No
	Type-UL*Day-7d*Gain-0.5Hz vs Type-UL*Day-1d*Gain-1Hz	0.106667	0.0585451	1.82196	0.0704537	No
	Type-UL*Day-7d*Gain-0.5Hz vs Type-UVN*Day-28d*Gain-0.2Hz	0.075	0.0585451	1.28106	0.202149	No
	Type-UL*Day-7d*Gain-0.5Hz vs Type-UL*Day-BL*Gain-0.2Hz	0.0183333	0.0585451	0.313149	0.754603	No
	Type-UL*Day-BL*Gain-0.2Hz vs Type-UVN*Day-1d*Gain-0.2Hz	0.22	0.0585451	3.75778	0.000244919	Yes
	Type-UL*Day-BL*Gain-0.2Hz vs Type-UL*Day-1d*Gain-0.2Hz	0.21	0.0585451	3.58698	0.000452125	Yes
	Type-UL*Day-BL*Gain-0.2Hz vs Type-UVN*Day-1d*Gain-0.5Hz	0.2	0.0585451	3.41617	0.000817398	Yes
	Type-UL*Day-BL*Gain-0.2Hz vs Type-UL*Day-4d*Gain-0.2Hz	0.193333	0.0585451	3.30229	0.00119883	Yes
	Type-UL*Day-BL*Gain-0.2Hz vs Type-UVN*Day-4d*Gain-0.2Hz	0.185	0.0585451	3.15995	0.00190903	Yes
	Type-UL*Day-BL*Gain-0.2Hz vs Type-UL*Day-1d*Gain-0.5Hz	0.166667	0.0585451	2.84681	0.00503507	Yes
	Type-UL*Day-BL*Gain-0.2Hz vs Type-UVN*Day-1d*Gain-1Hz	0.15	0.0585451	2.56213	0.0113889	Yes
	Type-UL*Day-BL*Gain-0.2Hz vs Type-UL*Day-4d*Gain-0.5Hz	0.138333	0.0585451	2.36285	0.019418	Yes
	Type-UL*Day-BL*Gain-0.2Hz vs Type-UL*Day-7d*Gain-0.2Hz	0.13	0.0585451	2.22051	0.0278836	Yes
	Type-UL*Day-BL*Gain-0.2Hz vs Type-UL*Day-28d*Gain-0.2Hz	0.0983333	0.0585451	1.67962	0.0951138	No
	Type-UL*Day-BL*Gain-0.2Hz vs Type-UVN*Day-4d*Gain-0.5Hz	0.0966667	0.0585451	1.65115	0.100801	No
	Type-UL*Day-BL*Gain-0.2Hz vs Type-UL*Day-4d*Gain-1Hz	0.0933333	0.0585451	1.59421	0.112994	No
	Type-UL*Day-BL*Gain-0.2Hz vs Type-UVN*Day-7d*Gain-0.2Hz	0.0916667	0.0585451	1.56574	0.119516	No
	Type-UL*Day-BL*Gain-0.2Hz vs Type-UL*Day-1d*Gain-1Hz	0.0883333	0.0585451	1.50881	0.133452	No
	Type-UL*Day-BL*Gain-0.2Hz vs Type-UVN*Day-28d*Gain-0.2Hz	0.0566667	0.0585451	0.967914	0.334645	No
	Type-UVN*Day-28d*Gain-0.2Hz vs Type-UVN*Day-1d*Gain-0.2Hz	0.163333	0.0585451	2.78987	0.00595782	Yes
	Type-UVN*Day-28d*Gain-0.2Hz vs Type-UL*Day-1d*Gain-0.2Hz	0.153333	0.0585451	2.61906	0.0097226	Yes
	Type-UVN*Day-28d*Gain-0.2Hz vs Type-UVN*Day-1d*Gain-0.5Hz	0.143333	0.0585451	2.44825	0.0155083	Yes
	Type-UVN*Day-28d*Gain-0.2Hz vs Type-UL*Day-4d*Gain-0.2Hz	0.136667	0.0585451	2.33438	0.0209023	Yes
	Type-UVN*Day-28d*Gain-0.2Hz vs Type-UVN*Day-4d*Gain-0.2Hz	0.128333	0.0585451	2.19204	0.0299182	Yes
	Type-UVN*Day-28d*Gain-0.2Hz vs Type-UL*Day-1d*Gain-0.5Hz	0.11	0.0585451	1.87889	0.0621995	No
	Type-UVN*Day-28d*Gain-0.2Hz vs Type-UVN*Day-1d*Gain-1Hz	0.0933333	0.0585451	1.59421	0.112994	No
	Type-UVN*Day-28d*Gain-0.2Hz vs Type-UL*Day-4d*Gain-0.5Hz	0.0816667	0.0585451	1.39493	0.165098	No
	Type-UVN*Day-28d*Gain-0.2Hz vs Type-UL*Day-7d*Gain-0.2Hz	0.0733333	0.0585451	1.25259	0.212303	No
	Type-UVN*Day-28d*Gain-0.2Hz vs Type-UL*Day-28d*Gain-0.2Hz	0.0416667	0.0585451	0.711701	0.477755	No
	Type-UVN*Day-28d*Gain-0.2Hz vs Type-UVN*Day-4d*Gain-0.5Hz	0.04	0.0585451	0.683233	0.495513	No
	Type-UVN*Day-28d*Gain-0.2Hz vs Type-UL*Day-4d*Gain-1Hz	0.0366667	0.0585451	0.626297	0.532072	No
	Type-UVN*Day-28d*Gain-0.2Hz vs Type-UVN*Day-7d*Gain-0.2Hz	0.035	0.0585451	0.597829	0.550855	No
	Type-UVN*Day-28d*Gain-0.2Hz vs Type-UL*Day-1d*Gain-1Hz	0.0316667	0.0585451	0.540893	0.589384	No
	Type-UL*Day-1d*Gain-1Hz vs Type-UVN*Day-1d*Gain-0.2Hz	0.131667	0.0585451	2.24898	0.0259705	Yes
	Type-UL*Day-1d*Gain-1Hz vs Type-UL*Day-1d*Gain-0.2Hz	0.121667	0.0585451	2.07817	0.0393975	Yes
	Type-UL*Day-1d*Gain-1Hz vs Type-UVN*Day-1d*Gain-0.5Hz	0.111667	0.0585451	1.90736	0.0583853	No
	Type-UL*Day-1d*Gain-1Hz vs Type-UL*Day-4d*Gain-0.2Hz	0.105	0.0585451	1.79349	0.0749096	No
	Type-UL*Day-1d*Gain-1Hz vs Type-UVN*Day-4d*Gain-0.2Hz	0.0966667	0.0585451	1.65115	0.100801	No
	Type-UL*Day-1d*Gain-1Hz vs Type-UL*Day-1d*Gain-0.5Hz	0.0783333	0.0585451	1.338	0.182922	No
	Type-UL*Day-1d*Gain-1Hz vs Type-UVN*Day-1d*Gain-1Hz	0.0616667	0.0585451	1.05332	0.293889	No
	Type-UL*Day-1d*Gain-1Hz vs Type-UL*Day-4d*Gain-0.5Hz	0.05	0.0585451	0.854042	0.394444	No
	Type-UL*Day-1d*Gain-1Hz vs Type-UL*Day-7d*Gain-0.2Hz	0.0416667	0.0585451	0.711701	0.477755	No
	Type-UL*Day-1d*Gain-1Hz vs Type-UL*Day-28d*Gain-0.2Hz	0.01	0.0585451	0.170808	0.864605	No
	Type-UL*Day-1d*Gain-1Hz vs Type-UVN*Day-4d*Gain-0.5Hz	0.00833333	0.0585451	0.14234	0.887002	No
	Type-UL*Day-1d*Gain-1Hz vs Type-UL*Day-4d*Gain-1Hz	0.005	0.0585451	0.0854042	0.932054	No
	Type-UL*Day-1d*Gain-1Hz vs Type-UVN*Day-7d*Gain-0.2Hz	0.00333333	0.0585451	0.0569361	0.954672	No
	Type-UVN*Day-7d*Gain-0.2Hz vs Type-UVN*Day-1d*Gain-0.2Hz	0.128333	0.0585451	2.19204	0.0299182	Yes
	Type-UVN*Day-7d*Gain-0.2Hz vs Type-UL*Day-1d*Gain-0.2Hz	0.118333	0.0585451	2.02123	0.0450344	Yes
	Type-UVN*Day-7d*Gain-0.2Hz vs Type-UVN*Day-1d*Gain-0.5Hz	0.108333	0.0585451	1.85042	0.0662196	No
	Type-UVN*Day-7d*Gain-0.2Hz vs Type-UL*Day-4d*Gain-0.2Hz	0.101667	0.0585451	1.73655	0.0845194	No
	Type-UVN*Day-7d*Gain-0.2Hz vs Type-UVN*Day-4d*Gain-0.2Hz	0.0933333	0.0585451	1.59421	0.112994	No
	Type-UVN*Day-7d*Gain-0.2Hz vs Type-UL*Day-1d*Gain-0.5Hz	0.075	0.0585451	1.28106	0.202149	No
	Type-UVN*Day-7d*Gain-0.2Hz vs Type-UVN*Day-1d*Gain-1Hz	0.0583333	0.0585451	0.996382	0.320669	No
	Type-UVN*Day-7d*Gain-0.2Hz vs Type-UL*Day-4d*Gain-0.5Hz	0.0466667	0.0585451	0.797106	0.42665	No
	Type-UVN*Day-7d*Gain-0.2Hz vs Type-UL*Day-7d*Gain-0.2Hz	0.0383333	0.0585451	0.654765	0.513622	No
	Type-UVN*Day-7d*Gain-0.2Hz vs Type-UL*Day-28d*Gain-0.2Hz	0.00666667	0.0585451	0.113872	0.909491	No
	Type-UVN*Day-7d*Gain-0.2Hz vs Type-UVN*Day-4d*Gain-0.5Hz	0.005	0.0585451	0.0854042	0.932054	No
	Type-UVN*Day-7d*Gain-0.2Hz vs Type-UL*Day-4d*Gain-1Hz	0.00166667	0.0585451	0.0284681	0.977327	No
	Type-UL*Day-4d*Gain-1Hz vs Type-UVN*Day-1d*Gain-0.2Hz	0.126667	0.0585451	2.16357	0.0320805	Yes
	Type-UL*Day-4d*Gain-1Hz vs Type-UL*Day-1d*Gain-0.2Hz	0.116667	0.0585451	1.99276	0.0481014	Yes
	Type-UL*Day-4d*Gain-1Hz vs Type-UVN*Day-1d*Gain-0.5Hz	0.106667	0.0585451	1.82196	0.0704537	No
	Type-UL*Day-4d*Gain-1Hz vs Type-UL*Day-4d*Gain-0.2Hz	0.1	0.0585451	1.70808	0.0896895	No
	Type-UL*Day-4d*Gain-1Hz vs Type-UVN*Day-4d*Gain-0.2Hz	0.0916667	0.0585451	1.56574	0.119516	No
	Type-UL*Day-4d*Gain-1Hz vs Type-UL*Day-1d*Gain-0.5Hz	0.0733333	0.0585451	1.25259	0.212303	No
	Type-UL*Day-4d*Gain-1Hz vs Type-UVN*Day-1d*Gain-1Hz	0.0566667	0.0585451	0.967914	0.334645	No
	Type-UL*Day-4d*Gain-1Hz vs Type-UL*Day-4d*Gain-0.5Hz	0.045	0.0585451	0.768638	0.443317	No
	Type-UL*Day-4d*Gain-1Hz vs Type-UL*Day-7d*Gain-0.2Hz	0.0366667	0.0585451	0.626297	0.532072	No
	Type-UL*Day-4d*Gain-1Hz vs Type-UL*Day-28d*Gain-0.2Hz	0.005	0.0585451	0.0854042	0.932054	No
	Type-UL*Day-4d*Gain-1Hz vs Type-UVN*Day-4d*Gain-0.5Hz	0.00333333	0.0585451	0.0569361	0.954672	No
	Type-UVN*Day-4d*Gain-0.5Hz vs Type-UVN*Day-1d*Gain-0.2Hz	0.123333	0.0585451	2.10664	0.0368136	Yes
	Type-UVN*Day-4d*Gain-0.5Hz vs Type-UL*Day-1d*Gain-0.2Hz	0.113333	0.0585451	1.93583	0.0547694	No
	Type-UVN*Day-4d*Gain-0.5Hz vs Type-UVN*Day-1d*Gain-0.5Hz	0.103333	0.0585451	1.76502	0.0795955	No
	Type-UVN*Day-4d*Gain-0.5Hz vs Type-UL*Day-4d*Gain-0.2Hz	0.0966667	0.0585451	1.65115	0.100801	No
	Type-UVN*Day-4d*Gain-0.5Hz vs Type-UVN*Day-4d*Gain-0.2Hz	0.0883333	0.0585451	1.50881	0.133452	No
	Type-UVN*Day-4d*Gain-0.5Hz vs Type-UL*Day-1d*Gain-0.5Hz	0.07	0.0585451	1.19566	0.233717	No
	Type-UVN*Day-4d*Gain-0.5Hz vs Type-UVN*Day-1d*Gain-1Hz	0.0533333	0.0585451	0.910978	0.363769	No
	Type-UVN*Day-4d*Gain-0.5Hz vs Type-UL*Day-4d*Gain-0.5Hz	0.0416667	0.0585451	0.711701	0.477755	No
	Type-UVN*Day-4d*Gain-0.5Hz vs Type-UL*Day-7d*Gain-0.2Hz	0.0333333	0.0585451	0.569361	0.569963	No
	Type-UVN*Day-4d*Gain-0.5Hz vs Type-UL*Day-28d*Gain-0.2Hz	0.00166667	0.0585451	0.0284681	0.977327	No
	Type-UL*Day-28d*Gain-0.2Hz vs Type-UVN*Day-1d*Gain-0.2Hz	0.121667	0.0585451	2.07817	0.0393975	Yes
	Type-UL*Day-28d*Gain-0.2Hz vs Type-UL*Day-1d*Gain-0.2Hz	0.111667	0.0585451	1.90736	0.0583853	No
	Type-UL*Day-28d*Gain-0.2Hz vs Type-UVN*Day-1d*Gain-0.5Hz	0.101667	0.0585451	1.73655	0.0845194	No
	Type-UL*Day-28d*Gain-0.2Hz vs Type-UL*Day-4d*Gain-0.2Hz	0.095	0.0585451	1.62268	0.106758	No
	Type-UL*Day-28d*Gain-0.2Hz vs Type-UVN*Day-4d*Gain-0.2Hz	0.0866667	0.0585451	1.48034	0.14088	No
	Type-UL*Day-28d*Gain-0.2Hz vs Type-UL*Day-1d*Gain-0.5Hz	0.0683333	0.0585451	1.16719	0.244986	No
	Type-UL*Day-28d*Gain-0.2Hz vs Type-UVN*Day-1d*Gain-1Hz	0.0516667	0.0585451	0.88251	0.378913	No
	Type-UL*Day-28d*Gain-0.2Hz vs Type-UL*Day-4d*Gain-0.5Hz	0.04	0.0585451	0.683233	0.495513	No
	Type-UL*Day-28d*Gain-0.2Hz vs Type-UL*Day-7d*Gain-0.2Hz	0.0316667	0.0585451	0.540893	0.589384	No
	Type-UL*Day-7d*Gain-0.2Hz vs Type-UVN*Day-1d*Gain-0.2Hz	0.09	0.0585451	1.53728	0.126333	No
	Type-UL*Day-7d*Gain-0.2Hz vs Type-UL*Day-1d*Gain-0.2Hz	0.08	0.0585451	1.36647	0.173837	No
	Type-UL*Day-7d*Gain-0.2Hz vs Type-UVN*Day-1d*Gain-0.5Hz	0.07	0.0585451	1.19566	0.233717	No
	Type-UL*Day-7d*Gain-0.2Hz vs Type-UL*Day-4d*Gain-0.2Hz	0.0633333	0.0585451	1.08179	0.281084	No
	Type-UL*Day-7d*Gain-0.2Hz vs Type-UVN*Day-4d*Gain-0.2Hz	0.055	0.0585451	0.939446	0.349012	No
	Type-UL*Day-7d*Gain-0.2Hz vs Type-UL*Day-1d*Gain-0.5Hz	0.0366667	0.0585451	0.626297	0.532072	No
	Type-UL*Day-7d*Gain-0.2Hz vs Type-UVN*Day-1d*Gain-1Hz	0.02	0.0585451	0.341617	0.733117	No
	Type-UL*Day-7d*Gain-0.2Hz vs Type-UL*Day-4d*Gain-0.5Hz	0.00833333	0.0585451	0.14234	0.887002	No
	Type-UL*Day-4d*Gain-0.5Hz vs Type-UVN*Day-1d*Gain-0.2Hz	0.0816667	0.0585451	1.39493	0.165098	No
	Type-UL*Day-4d*Gain-0.5Hz vs Type-UL*Day-1d*Gain-0.2Hz	0.0716667	0.0585451	1.22413	0.222824	No
	Type-UL*Day-4d*Gain-0.5Hz vs Type-UVN*Day-1d*Gain-0.5Hz	0.0616667	0.0585451	1.05332	0.293889	No
	Type-UL*Day-4d*Gain-0.5Hz vs Type-UL*Day-4d*Gain-0.2Hz	0.055	0.0585451	0.939446	0.349012	No
	Type-UL*Day-4d*Gain-0.5Hz vs Type-UVN*Day-4d*Gain-0.2Hz	0.0466667	0.0585451	0.797106	0.42665	No
	Type-UL*Day-4d*Gain-0.5Hz vs Type-UL*Day-1d*Gain-0.5Hz	0.0283333	0.0585451	0.483957	0.629122	No
	Type-UL*Day-4d*Gain-0.5Hz vs Type-UVN*Day-1d*Gain-1Hz	0.0116667	0.0585451	0.199276	0.842316	No
	Type-UVN*Day-1d*Gain-1Hz vs Type-UVN*Day-1d*Gain-0.2Hz	0.07	0.0585451	1.19566	0.233717	No
	Type-UVN*Day-1d*Gain-1Hz vs Type-UL*Day-1d*Gain-0.2Hz	0.06	0.0585451	1.02485	0.307084	No
	Type-UVN*Day-1d*Gain-1Hz vs Type-UVN*Day-1d*Gain-0.5Hz	0.05	0.0585451	0.854042	0.394444	No
	Type-UVN*Day-1d*Gain-1Hz vs Type-UL*Day-4d*Gain-0.2Hz	0.0433333	0.0585451	0.74017	0.460354	No
	Type-UVN*Day-1d*Gain-1Hz vs Type-UVN*Day-4d*Gain-0.2Hz	0.035	0.0585451	0.597829	0.550855	No
	Type-UVN*Day-1d*Gain-1Hz vs Type-UL*Day-1d*Gain-0.5Hz	0.0166667	0.0585451	0.284681	0.776282	No
	Type-UL*Day-1d*Gain-0.5Hz vs Type-UVN*Day-1d*Gain-0.2Hz	0.0533333	0.0585451	0.910978	0.363769	No
	Type-UL*Day-1d*Gain-0.5Hz vs Type-UL*Day-1d*Gain-0.2Hz	0.0433333	0.0585451	0.74017	0.460354	No
	Type-UL*Day-1d*Gain-0.5Hz vs Type-UVN*Day-1d*Gain-0.5Hz	0.0333333	0.0585451	0.569361	0.569963	No
	Type-UL*Day-1d*Gain-0.5Hz vs Type-UL*Day-4d*Gain-0.2Hz	0.0266667	0.0585451	0.455489	0.649416	No
	Type-UL*Day-1d*Gain-0.5Hz vs Type-UVN*Day-4d*Gain-0.2Hz	0.0183333	0.0585451	0.313149	0.754603	No
	Type-UVN*Day-4d*Gain-0.2Hz vs Type-UVN*Day-1d*Gain-0.2Hz	0.035	0.0585451	0.597829	0.550855	No
	Type-UVN*Day-4d*Gain-0.2Hz vs Type-UL*Day-1d*Gain-0.2Hz	0.025	0.0585451	0.427021	0.669976	No
	Type-UVN*Day-4d*Gain-0.2Hz vs Type-UVN*Day-1d*Gain-0.5Hz	0.015	0.0585451	0.256213	0.798138	No
	Type-UVN*Day-4d*Gain-0.2Hz vs Type-UL*Day-4d*Gain-0.2Hz	0.00833333	0.0585451	0.14234	0.887002	No
	Type-UL*Day-4d*Gain-0.2Hz vs Type-UVN*Day-1d*Gain-0.2Hz	0.0266667	0.0585451	0.455489	0.649416	No
	Type-UL*Day-4d*Gain-0.2Hz vs Type-UL*Day-1d*Gain-0.2Hz	0.0166667	0.0585451	0.284681	0.776282	No
	Type-UL*Day-4d*Gain-0.2Hz vs Type-UVN*Day-1d*Gain-0.5Hz	0.00666667	0.0585451	0.113872	0.909491	No
	Type-UVN*Day-1d*Gain-0.5Hz vs Type-UVN*Day-1d*Gain-0.2Hz	0.02	0.0585451	0.341617	0.733117	No
	Type-UVN*Day-1d*Gain-0.5Hz vs Type-UL*Day-1d*Gain-0.2Hz	0.01	0.0585451	0.170808	0.864605	No
	Type-UL*Day-1d*Gain-0.2Hz vs Type-UVN*Day-1d*Gain-0.2Hz	0.01	0.0585451	0.170808	0.864605	No
	Tukey's d critical value:			5.40716
	Category	LS means	Groups
	Type-UVN*Day-BL*Gain-1Hz	0.74	A
	Type-UL*Day-BL*Gain-1Hz	0.663333	A	B
	Type-UVN*Day-BL*Gain-0.5Hz	0.603333		B
	Type-UL*Day-BL*Gain-0.5Hz	0.581667		B	C
	Type-UVN*Day-28d*Gain-1Hz	0.485			C	D
	Type-UVN*Day-7d*Gain-1Hz	0.48			C	D
	Type-UL*Day-28d*Gain-1Hz	0.471667			C	D	E
	Type-UL*Day-7d*Gain-1Hz	0.423333				D	E	F
	Type-UVN*Day-28d*Gain-0.5Hz	0.373333				D	E	F	G
	Type-UL*Day-28d*Gain-0.5Hz	0.356667					E	F	G	H
	Type-UVN*Day-BL*Gain-0.2Hz	0.348333						F	G	H
	Type-UVN*Day-7d*Gain-0.5Hz	0.325						F	G	H
	Type-UVN*Day-4d*Gain-1Hz	0.288333							G	H	I
	Type-UL*Day-7d*Gain-0.5Hz	0.271667							G	H	I	J
	Type-UL*Day-BL*Gain-0.2Hz	0.253333								H	I	J	K
	Type-UVN*Day-28d*Gain-0.2Hz	0.196667									I	J	K	L
	Type-UL*Day-1d*Gain-1Hz	0.165										J	K	L	M
	Type-UVN*Day-7d*Gain-0.2Hz	0.161667										J	K	L	M
	Type-UL*Day-4d*Gain-1Hz	0.16										J	K	L	M
	Type-UVN*Day-4d*Gain-0.5Hz	0.156667										J	K	L	M	N
	Type-UL*Day-28d*Gain-0.2Hz	0.155											K	L	M	N
	Type-UL*Day-7d*Gain-0.2Hz	0.123333												L	M	N	O
	Type-UL*Day-4d*Gain-0.5Hz	0.115												L	M	N	O
	Type-UVN*Day-1d*Gain-1Hz	0.103333												L	M	N	O
	Type-UL*Day-1d*Gain-0.5Hz	0.0866667												L	M	N	O
	Type-UVN*Day-4d*Gain-0.2Hz	0.0683333													M	N	O
	Type-UL*Day-4d*Gain-0.2Hz	0.06													M	N	O
	Type-UVN*Day-1d*Gain-0.5Hz	0.0533333													M	N	O
	Type-UL*Day-1d*Gain-0.2Hz	0.0433333														N	O
	Type-UVN*Day-1d*Gain-0.2Hz	0.0333333															O

## Sheet: RepANOVA  OVAR
	XLSTAT 2014.5.03 - Repeated measures ANOVA - on 17/03/2020 at 22:28:47
	Y / Quantitative: Workbook = Souris UVN-ULv7.xlsx / Sheet = Gains / Range = Gains!$BR:$BR / 120 rows and 1 column
	X / Qualitative: Workbook = Souris UVN-ULv7.xlsx / Sheet = Gains / Range = Gains!$BL:$BO / 120 rows and 4 columns
	Data format: One column for all repetitions
	Repeated measures:
	Covariance structure: Compound Symmetry
	Constraints: a1=0
	Confidence interval (%): 95
	Use least squares means: Yes
	Summary statistics:
	Variable	Observations	Obs. with missing data	Obs. without missing data	Minimum	Maximum	Mean	Std. deviation
	OVAR	120	0	120	-0.2019	0.2287	-0.012725	0.0698715
	Variable	Categories	Frequencies	%
	Side	Contra	60	50
		Ipsi	60	50
	Mouse	17F_Norm	10	8.33333
		23G_ODG	10	8.33333
		3729060	10	8.33333
		3729172	10	8.33333
		CL-A2_Norm	10	8.33333
		CL-A2_OG	10	8.33333
		IDPN-A-OD	10	8.33333
		IDPN-C_Norm	10	8.33333
		IDPN-D_OD	10	8.33333
		IDPN-D_OG	10	8.33333
		OD coupée	10	8.33333
		OG coupée	10	8.33333
	Type	UL	60	50
		UVN	60	50
	Day	1d	24	20
		28d	24	20
		4d	24	20
		7d	24	20
		BL	24	20
	Correlation matrix:
	Variables	Side-Contra	Side-Ipsi	Mouse-17F_Norm	Mouse-23G_ODG	Mouse-3729060	Mouse-3729172	Mouse-CL-A2_Norm	Mouse-CL-A2_OG	Mouse-IDPN-A-OD	Mouse-IDPN-C_Norm	Mouse-IDPN-D_OD	Mouse-IDPN-D_OG	Mouse-OD coupée	Mouse-OG coupée	Type-UL	Type-UVN	Day-1d	Day-28d	Day-4d	Day-7d	Day-BL	OVAR
	Side-Contra	1	-1	-1.0518e-18	-4.39966e-18	-1.77899e-17	-1.10952e-17	-6.07318e-18	-4.39966e-18	2.29524e-18	-7.74751e-18	-2.30791e-18	-8.09403e-18	-4.40006e-18	-7.74772e-18	-1.0852e-17	1.0852e-17	-8.56859e-18	-2.73648e-18	2.84388e-17	4.69428e-17	-8.56774e-18	-0.041032
	Side-Ipsi	-1	1	1.04976e-18	4.39761e-18	1.77878e-17	1.10931e-17	6.07113e-18	4.39761e-18	-2.29728e-18	7.74547e-18	2.30587e-18	8.11527e-18	4.39802e-18	7.74567e-18	1.08583e-17	-1.08583e-17	8.56576e-18	2.74777e-18	-2.84417e-17	-4.69457e-17	8.56491e-18	0.041032
	Mouse-17F_Norm	-1.0518e-18	1.04976e-18	1	-0.0909091	-0.0909091	-0.0909091	-0.0909091	-0.0909091	-0.0909091	-0.0909091	-0.0909091	-0.0909091	-0.0909091	-0.0909091	-0.301511	0.301511	-3.0832e-18	-4.40344e-18	-5.17535e-18	2.14706e-18	-3.08345e-18	0.208628
	Mouse-23G_ODG	-4.39966e-18	4.39761e-18	-0.0909091	1	-0.0909091	-0.0909091	-0.0909091	-0.0909091	-0.0909091	-0.0909091	-0.0909091	-0.0909091	-0.0909091	-0.0909091	-0.301511	0.301511	-3.08307e-18	-2.19635e-19	-2.03699e-18	1.10124e-18	-9.91169e-19	-0.214651
	Mouse-3729060	-1.77899e-17	1.77878e-17	-0.0909091	-0.0909091	1	-0.0909091	-0.0909091	-0.0909091	-0.0909091	-0.0909091	-0.0909091	-0.0909091	-0.0909091	-0.0909091	-0.301511	0.301511	-1.24975e-17	-2.20657e-19	1.05162e-17	-8.31333e-18	-1.24978e-17	0.168631
	Mouse-3729172	-1.10952e-17	1.10931e-17	-0.0909091	-0.0909091	-0.0909091	1	-0.0909091	-0.0909091	-0.0909091	-0.0909091	-0.0909091	-0.0909091	-0.0909091	-0.0909091	-0.301511	0.301511	-8.31307e-18	-2.21168e-19	8.42417e-18	5.54196e-20	-4.12902e-18	-0.0577848
	Mouse-CL-A2_Norm	-6.07318e-18	6.07113e-18	-0.0909091	-0.0909091	-0.0909091	-0.0909091	1	-0.0909091	-0.0909091	-0.0909091	-0.0909091	-0.0909091	-0.0909091	-0.0909091	0.301511	-0.301511	-3.0832e-18	-2.19125e-19	2.14719e-18	1.10111e-18	-9.91296e-19	0.207284
	Mouse-CL-A2_OG	-4.39966e-18	4.39761e-18	-0.0909091	-0.0909091	-0.0909091	-0.0909091	-0.0909091	1	-0.0909091	-0.0909091	-0.0909091	-0.0909091	-0.0909091	-0.0909091	0.301511	-0.301511	-5.17522e-18	-4.40395e-18	-5.17522e-18	1.10124e-18	1.10099e-18	-0.0960914
	Mouse-IDPN-A-OD	2.29524e-18	-2.29728e-18	-0.0909091	-0.0909091	-0.0909091	-0.0909091	-0.0909091	-0.0909091	1	-0.0909091	-0.0909091	-0.0909091	-0.0909091	-0.0909091	0.301511	-0.301511	-2.56003e-18	1.87252e-18	1.62428e-18	1.62428e-18	1.62403e-18	0.135525
	Mouse-IDPN-C_Norm	-7.74751e-18	7.74547e-18	-0.0909091	-0.0909091	-0.0909091	-0.0909091	-0.0909091	-0.0909091	-0.0909091	1	-0.0909091	-0.0909091	-0.0909091	-0.0909091	0.301511	-0.301511	-1.5137e-18	-1.06814e-17	6.85492e-18	2.67049e-18	5.78203e-19	-0.255947
	Mouse-IDPN-D_OD	-2.30791e-18	2.30587e-18	-0.0909091	-0.0909091	-0.0909091	-0.0909091	-0.0909091	-0.0909091	-0.0909091	-0.0909091	1	-0.0909091	-0.0909091	-0.0909091	0.301511	-0.301511	-6.74408e-18	-6.49712e-18	7.901e-18	3.71656e-18	-2.56003e-18	0.116545
	Mouse-IDPN-D_OG	-8.09403e-18	8.11527e-18	-0.0909091	-0.0909091	-0.0909091	-0.0909091	-0.0909091	-0.0909091	-0.0909091	-0.0909091	-0.0909091	1	-0.0909091	-0.0909091	0.301511	-0.301511	7.0079e-19	-2.81542e-18	6.97726e-18	2.79397e-18	7.03855e-19	-0.174914
	Mouse-OD coupée	-4.40006e-18	4.39802e-18	-0.0909091	-0.0909091	-0.0909091	-0.0909091	-0.0909091	-0.0909091	-0.0909091	-0.0909091	-0.0909091	-0.0909091	1	-0.0909091	-0.301511	0.301511	-4.12889e-18	-2.20657e-19	-6.22105e-18	5.52919e-20	2.14732e-18	-0.194501
	Mouse-OG coupée	-7.74772e-18	7.74567e-18	-0.0909091	-0.0909091	-0.0909091	-0.0909091	-0.0909091	-0.0909091	-0.0909091	-0.0909091	-0.0909091	-0.0909091	-0.0909091	1	-0.301511	0.301511	-6.22092e-18	-2.21168e-19	2.1477e-18	5.54196e-20	-2.03686e-18	0.157278
	Type-UL	-1.0852e-17	1.08583e-17	-0.301511	-0.301511	-0.301511	-0.301511	0.301511	0.301511	0.301511	0.301511	0.301511	0.301511	-0.301511	-0.301511	1	-1	-8.56689e-18	-2.74326e-18	2.84405e-17	5.31118e-18	-1.78179e-17	-0.0373672
	Type-UVN	1.0852e-17	-1.08583e-17	0.301511	0.301511	0.301511	0.301511	-0.301511	-0.301511	-0.301511	-0.301511	-0.301511	-0.301511	0.301511	0.301511	-1	1	8.56689e-18	2.74326e-18	-2.84405e-17	-5.31118e-18	1.78179e-17	0.0373672
	Day-1d	-8.56859e-18	8.56576e-18	-3.0832e-18	-3.08307e-18	-1.24975e-17	-8.31307e-18	-3.0832e-18	-5.17522e-18	-2.56003e-18	-1.5137e-18	-6.74408e-18	7.0079e-19	-4.12889e-18	-6.22092e-18	-8.56689e-18	8.56689e-18	1	-0.25	-0.25	-0.25	-0.25	0.0560208
	Day-28d	-2.73648e-18	2.74777e-18	-4.40344e-18	-2.19635e-19	-2.20657e-19	-2.21168e-19	-2.19125e-19	-4.40395e-18	1.87252e-18	-1.06814e-17	-6.49712e-18	-2.81542e-18	-2.20657e-19	-2.21168e-19	-2.74326e-18	2.74326e-18	-0.25	1	-0.25	-0.25	-0.25	-0.0533261
	Day-4d	2.84388e-17	-2.84417e-17	-5.17535e-18	-2.03699e-18	1.05162e-17	8.42417e-18	2.14719e-18	-5.17522e-18	1.62428e-18	6.85492e-18	7.901e-18	6.97726e-18	-6.22105e-18	2.1477e-18	2.84405e-17	-2.84405e-17	-0.25	-0.25	1	-0.25	-0.25	0.036948
	Day-7d	4.69428e-17	-4.69457e-17	2.14706e-18	1.10124e-18	-8.31333e-18	5.54196e-20	1.10111e-18	1.10124e-18	1.62428e-18	2.67049e-18	3.71656e-18	2.79397e-18	5.52919e-20	5.54196e-20	5.31118e-18	-5.31118e-18	-0.25	-0.25	-0.25	1	-0.25	0.0193124
	Day-BL	-8.56774e-18	8.56491e-18	-3.08345e-18	-9.91169e-19	-1.24978e-17	-4.12902e-18	-9.91296e-19	1.10099e-18	1.62403e-18	5.78203e-19	-2.56003e-18	7.03855e-19	2.14732e-18	-2.03686e-18	-1.78179e-17	1.78179e-17	-0.25	-0.25	-0.25	-0.25	1	-0.0589551
	OVAR	-0.041032	0.041032	0.208628	-0.214651	0.168631	-0.0577848	0.207284	-0.0960914	0.135525	-0.255947	0.116545	-0.174914	-0.194501	0.157278	-0.0373672	0.0373672	0.0560208	-0.0533261	0.036948	0.0193124	-0.0589551	1
	Regression of variable OVAR:
	Goodness of fit statistics:
	Observations	120
	Sum of weights	120
	-2 Res Log(Likelihood)	-321.43
	AIC	-317.43
	AICC	-317.327
	SBC	-311.855
	CAIC	-309.855
	Iterations	7
	Covariance parameters	2
	Number of fixed effects	1
	Number of random effects	0
	Number of subjects	12
	Maximum number of observations per subject	10
	Covariance parameters - Repeated factor:
		Parameters	Standard error	Z	Pr > Z
	Variance	0.00156732	0.000233642	6.7082	< 0,0001
	Sigma 1	9.62106e-05	0.000115507	0.832943	0.404877
	Null model likelihood ratio test:
	DF	Chi-square	Pr > Chi²
	1	1.17125	0.279144
	Type III tests of fixed effects:
	Effects	Num DF	Den DF	F	Pr > F
	Side*Type*Day	19	100	13.763	< 0,0001
	Model parameters:
	Source	Value	Standard error	t	Pr > |t|	Lower bound (95%)	Upper bound (95%)
	Intercept	-0.0185667	0.016651	-1.11505	0.267057	-0.0515344	0.0144011
	Side-Contra*Type-UL*Day-1d	0
	Side-Contra*Type-UL*Day-28d	-0.03685	0.0228569	-1.6122	0.109545	-0.0821052	0.00840517
	Side-Contra*Type-UL*Day-4d	-0.0294167	0.0228569	-1.28699	0.200575	-0.0746718	0.0158385
	Side-Contra*Type-UL*Day-7d	-0.0257667	0.0228569	-1.1273	0.261864	-0.0710218	0.0194885
	Side-Contra*Type-UL*Day-BL	-0.11085	0.0228569	-4.84973	< 0,0001	-0.156105	-0.0655948
	Side-Contra*Type-UVN*Day-1d	0.0242	0.023548	1.02769	0.306164	-0.0224235	0.0708235
	Side-Contra*Type-UVN*Day-28d	-0.07325	0.023548	-3.11066	0.00233264	-0.119873	-0.0266265
	Side-Contra*Type-UVN*Day-4d	0.0438167	0.023548	1.86074	0.0652293	-0.00280682	0.0904402
	Side-Contra*Type-UVN*Day-7d	-0.03455	0.023548	-1.46721	0.144934	-0.0811735	0.0120735
	Side-Contra*Type-UVN*Day-BL	-0.0811833	0.023548	-3.44756	0.000780727	-0.127807	-0.0345598
	Side-Ipsi*Type-UL*Day-1d	0.000333333	0.0228569	0.0145835	0.988389	-0.0449218	0.0455885
	Side-Ipsi*Type-UL*Day-28d	0.02225	0.0228569	0.973446	0.33229	-0.0230052	0.0675052
	Side-Ipsi*Type-UL*Day-4d	0.00526667	0.0228569	0.230419	0.818159	-0.0399885	0.0505218
	Side-Ipsi*Type-UL*Day-7d	0.0151833	0.0228569	0.664276	0.507788	-0.0300718	0.0604385
	Side-Ipsi*Type-UL*Day-BL	0.116167	0.0228569	5.08233	< 0,0001	0.0709115	0.161422
	Side-Ipsi*Type-UVN*Day-1d	0.02545	0.023548	1.08077	0.281967	-0.0211735	0.0720735
	Side-Ipsi*Type-UVN*Day-28d	0.0312667	0.023548	1.32778	0.18677	-0.0153568	0.0778902
	Side-Ipsi*Type-UVN*Day-4d	0.0421	0.023548	1.78783	0.0763266	-0.00452348	0.0887235
	Side-Ipsi*Type-UVN*Day-7d	0.04325	0.023548	1.83667	0.0687333	-0.00337348	0.0898735
	Side-Ipsi*Type-UVN*Day-BL	0.139417	0.023548	5.92052	< 0,0001	0.0927932	0.18604
	Side*Type*Day / Tukey (HSD) / Analysis of the differences between the categories with a confidence interval of 95%:
	Contrast	Difference	Standard-error	t	Pr > |t|	Significant
	Side-Ipsi*Type-UVN*Day-BL vs Side-Contra*Type-UL*Day-BL	0.250267	0.0228569	10.9493	< 0,0001	Yes
	Side-Ipsi*Type-UVN*Day-BL vs Side-Contra*Type-UVN*Day-BL	0.2206	0.0228569	9.65133	< 0,0001	Yes
	Side-Ipsi*Type-UVN*Day-BL vs Side-Contra*Type-UVN*Day-28d	0.212667	0.0228569	9.30425	< 0,0001	Yes
	Side-Ipsi*Type-UVN*Day-BL vs Side-Contra*Type-UL*Day-28d	0.176267	0.0228569	7.71173	< 0,0001	Yes
	Side-Ipsi*Type-UVN*Day-BL vs Side-Contra*Type-UVN*Day-7d	0.173967	0.0228569	7.61111	< 0,0001	Yes
	Side-Ipsi*Type-UVN*Day-BL vs Side-Contra*Type-UL*Day-4d	0.168833	0.0228569	7.38652	< 0,0001	Yes
	Side-Ipsi*Type-UVN*Day-BL vs Side-Contra*Type-UL*Day-7d	0.165183	0.0228569	7.22683	< 0,0001	Yes
	Side-Ipsi*Type-UVN*Day-BL vs Side-Contra*Type-UL*Day-1d	0.139417	0.0228569	6.09953	< 0,0001	Yes
	Side-Ipsi*Type-UVN*Day-BL vs Side-Ipsi*Type-UL*Day-1d	0.139083	0.0228569	6.08495	< 0,0001	Yes
	Side-Ipsi*Type-UVN*Day-BL vs Side-Ipsi*Type-UL*Day-4d	0.13415	0.0228569	5.86911	< 0,0001	Yes
	Side-Ipsi*Type-UVN*Day-BL vs Side-Ipsi*Type-UL*Day-7d	0.124233	0.0228569	5.43525	< 0,0001	Yes
	Side-Ipsi*Type-UVN*Day-BL vs Side-Ipsi*Type-UL*Day-28d	0.117167	0.0228569	5.12609	< 0,0001	Yes
	Side-Ipsi*Type-UVN*Day-BL vs Side-Contra*Type-UVN*Day-1d	0.115217	0.0228569	5.04077	< 0,0001	Yes
	Side-Ipsi*Type-UVN*Day-BL vs Side-Ipsi*Type-UVN*Day-1d	0.113967	0.0228569	4.98608	< 0,0001	Yes
	Side-Ipsi*Type-UVN*Day-BL vs Side-Ipsi*Type-UVN*Day-28d	0.10815	0.0228569	4.7316	< 0,0001	Yes
	Side-Ipsi*Type-UVN*Day-BL vs Side-Ipsi*Type-UVN*Day-4d	0.0973167	0.0228569	4.25764	< 0,0001	Yes
	Side-Ipsi*Type-UVN*Day-BL vs Side-Ipsi*Type-UVN*Day-7d	0.0961667	0.0228569	4.20733	< 0,0001	Yes
	Side-Ipsi*Type-UVN*Day-BL vs Side-Contra*Type-UVN*Day-4d	0.0956	0.0228569	4.18254	< 0,0001	Yes
	Side-Ipsi*Type-UVN*Day-BL vs Side-Ipsi*Type-UL*Day-BL	0.02325	0.0228569	1.0172	0.311515	No
	Side-Ipsi*Type-UL*Day-BL vs Side-Contra*Type-UL*Day-BL	0.227017	0.0228569	9.93206	< 0,0001	Yes
	Side-Ipsi*Type-UL*Day-BL vs Side-Contra*Type-UVN*Day-BL	0.19735	0.0228569	8.63414	< 0,0001	Yes
	Side-Ipsi*Type-UL*Day-BL vs Side-Contra*Type-UVN*Day-28d	0.189417	0.0228569	8.28705	< 0,0001	Yes
	Side-Ipsi*Type-UL*Day-BL vs Side-Contra*Type-UL*Day-28d	0.153017	0.0228569	6.69454	< 0,0001	Yes
	Side-Ipsi*Type-UL*Day-BL vs Side-Contra*Type-UVN*Day-7d	0.150717	0.0228569	6.59391	< 0,0001	Yes
	Side-Ipsi*Type-UL*Day-BL vs Side-Contra*Type-UL*Day-4d	0.145583	0.0228569	6.36933	< 0,0001	Yes
	Side-Ipsi*Type-UL*Day-BL vs Side-Contra*Type-UL*Day-7d	0.141933	0.0228569	6.20964	< 0,0001	Yes
	Side-Ipsi*Type-UL*Day-BL vs Side-Contra*Type-UL*Day-1d	0.116167	0.0228569	5.08233	< 0,0001	Yes
	Side-Ipsi*Type-UL*Day-BL vs Side-Ipsi*Type-UL*Day-1d	0.115833	0.0228569	5.06775	< 0,0001	Yes
	Side-Ipsi*Type-UL*Day-BL vs Side-Ipsi*Type-UL*Day-4d	0.1109	0.0228569	4.85192	< 0,0001	Yes
	Side-Ipsi*Type-UL*Day-BL vs Side-Ipsi*Type-UL*Day-7d	0.100983	0.0228569	4.41806	< 0,0001	Yes
	Side-Ipsi*Type-UL*Day-BL vs Side-Ipsi*Type-UL*Day-28d	0.0939167	0.0228569	4.10889	< 0,0001	Yes
	Side-Ipsi*Type-UL*Day-BL vs Side-Contra*Type-UVN*Day-1d	0.0919667	0.0228569	4.02358	0.000111513	Yes
	Side-Ipsi*Type-UL*Day-BL vs Side-Ipsi*Type-UVN*Day-1d	0.0907167	0.0228569	3.96889	0.000136056	Yes
	Side-Ipsi*Type-UL*Day-BL vs Side-Ipsi*Type-UVN*Day-28d	0.0849	0.0228569	3.71441	0.00033556	Yes
	Side-Ipsi*Type-UL*Day-BL vs Side-Ipsi*Type-UVN*Day-4d	0.0740667	0.0228569	3.24044	0.00162114	Yes
	Side-Ipsi*Type-UL*Day-BL vs Side-Ipsi*Type-UVN*Day-7d	0.0729167	0.0228569	3.19013	0.00189992	Yes
	Side-Ipsi*Type-UL*Day-BL vs Side-Contra*Type-UVN*Day-4d	0.07235	0.0228569	3.16534	0.00205317	Yes
	Side-Contra*Type-UVN*Day-4d vs Side-Contra*Type-UL*Day-BL	0.154667	0.0228569	6.76672	< 0,0001	Yes
	Side-Contra*Type-UVN*Day-4d vs Side-Contra*Type-UVN*Day-BL	0.125	0.0228569	5.4688	< 0,0001	Yes
	Side-Contra*Type-UVN*Day-4d vs Side-Contra*Type-UVN*Day-28d	0.117067	0.0228569	5.12171	< 0,0001	Yes
	Side-Contra*Type-UVN*Day-4d vs Side-Contra*Type-UL*Day-28d	0.0806667	0.0228569	3.5292	0.000631576	Yes
	Side-Contra*Type-UVN*Day-4d vs Side-Contra*Type-UVN*Day-7d	0.0783667	0.0228569	3.42857	0.000882553	Yes
	Side-Contra*Type-UVN*Day-4d vs Side-Contra*Type-UL*Day-4d	0.0732333	0.0228569	3.20399	0.001819	Yes
	Side-Contra*Type-UVN*Day-4d vs Side-Contra*Type-UL*Day-7d	0.0695833	0.0228569	3.0443	0.00298073	Yes
	Side-Contra*Type-UVN*Day-4d vs Side-Contra*Type-UL*Day-1d	0.0438167	0.0228569	1.917	0.0580928	No
	Side-Contra*Type-UVN*Day-4d vs Side-Ipsi*Type-UL*Day-1d	0.0434833	0.0228569	1.90241	0.0599944	No
	Side-Contra*Type-UVN*Day-4d vs Side-Ipsi*Type-UL*Day-4d	0.03855	0.0228569	1.68658	0.0948022	No
	Side-Contra*Type-UVN*Day-4d vs Side-Ipsi*Type-UL*Day-7d	0.0286333	0.0228569	1.25272	0.21323	No
	Side-Contra*Type-UVN*Day-4d vs Side-Ipsi*Type-UL*Day-28d	0.0215667	0.0228569	0.94355	0.347674	No
	Side-Contra*Type-UVN*Day-4d vs Side-Contra*Type-UVN*Day-1d	0.0196167	0.0228569	0.858236	0.392814	No
	Side-Contra*Type-UVN*Day-4d vs Side-Ipsi*Type-UVN*Day-1d	0.0183667	0.0228569	0.803549	0.423564	No
	Side-Contra*Type-UVN*Day-4d vs Side-Ipsi*Type-UVN*Day-28d	0.01255	0.0228569	0.549067	0.584183	No
	Side-Contra*Type-UVN*Day-4d vs Side-Ipsi*Type-UVN*Day-4d	0.00171667	0.0228569	0.0751048	0.940281	No
	Side-Contra*Type-UVN*Day-4d vs Side-Ipsi*Type-UVN*Day-7d	0.000566667	0.0228569	0.0247919	0.98027	No
	Side-Ipsi*Type-UVN*Day-7d vs Side-Contra*Type-UL*Day-BL	0.1541	0.0228569	6.74193	< 0,0001	Yes
	Side-Ipsi*Type-UVN*Day-7d vs Side-Contra*Type-UVN*Day-BL	0.124433	0.0228569	5.444	< 0,0001	Yes
	Side-Ipsi*Type-UVN*Day-7d vs Side-Contra*Type-UVN*Day-28d	0.1165	0.0228569	5.09692	< 0,0001	Yes
	Side-Ipsi*Type-UVN*Day-7d vs Side-Contra*Type-UL*Day-28d	0.0801	0.0228569	3.5044	0.000686257	Yes
	Side-Ipsi*Type-UVN*Day-7d vs Side-Contra*Type-UVN*Day-7d	0.0778	0.0228569	3.40378	0.000957442	Yes
	Side-Ipsi*Type-UVN*Day-7d vs Side-Contra*Type-UL*Day-4d	0.0726667	0.0228569	3.17919	0.00196617	Yes
	Side-Ipsi*Type-UVN*Day-7d vs Side-Contra*Type-UL*Day-7d	0.0690167	0.0228569	3.0195	0.00321328	Yes
	Side-Ipsi*Type-UVN*Day-7d vs Side-Contra*Type-UL*Day-1d	0.04325	0.0228569	1.8922	0.0613565	No
	Side-Ipsi*Type-UVN*Day-7d vs Side-Ipsi*Type-UL*Day-1d	0.0429167	0.0228569	1.87762	0.0633473	No
	Side-Ipsi*Type-UVN*Day-7d vs Side-Ipsi*Type-UL*Day-4d	0.0379833	0.0228569	1.66178	0.0996878	No
	Side-Ipsi*Type-UVN*Day-7d vs Side-Ipsi*Type-UL*Day-7d	0.0280667	0.0228569	1.22793	0.222357	No
	Side-Ipsi*Type-UVN*Day-7d vs Side-Ipsi*Type-UL*Day-28d	0.021	0.0228569	0.918758	0.360433	No
	Side-Ipsi*Type-UVN*Day-7d vs Side-Contra*Type-UVN*Day-1d	0.01905	0.0228569	0.833445	0.40658	No
	Side-Ipsi*Type-UVN*Day-7d vs Side-Ipsi*Type-UVN*Day-1d	0.0178	0.0228569	0.778757	0.437962	No
	Side-Ipsi*Type-UVN*Day-7d vs Side-Ipsi*Type-UVN*Day-28d	0.0119833	0.0228569	0.524275	0.601247	No
	Side-Ipsi*Type-UVN*Day-7d vs Side-Ipsi*Type-UVN*Day-4d	0.00115	0.0228569	0.0503129	0.959973	No
	Side-Ipsi*Type-UVN*Day-4d vs Side-Contra*Type-UL*Day-BL	0.15295	0.0228569	6.69162	< 0,0001	Yes
	Side-Ipsi*Type-UVN*Day-4d vs Side-Contra*Type-UVN*Day-BL	0.123283	0.0228569	5.39369	< 0,0001	Yes
	Side-Ipsi*Type-UVN*Day-4d vs Side-Contra*Type-UVN*Day-28d	0.11535	0.0228569	5.04661	< 0,0001	Yes
	Side-Ipsi*Type-UVN*Day-4d vs Side-Contra*Type-UL*Day-28d	0.07895	0.0228569	3.45409	0.000811241	Yes
	Side-Ipsi*Type-UVN*Day-4d vs Side-Contra*Type-UVN*Day-7d	0.07665	0.0228569	3.35347	0.00112815	Yes
	Side-Ipsi*Type-UVN*Day-4d vs Side-Contra*Type-UL*Day-4d	0.0715167	0.0228569	3.12888	0.00229954	Yes
	Side-Ipsi*Type-UVN*Day-4d vs Side-Contra*Type-UL*Day-7d	0.0678667	0.0228569	2.96919	0.00373764	Yes
	Side-Ipsi*Type-UVN*Day-4d vs Side-Contra*Type-UL*Day-1d	0.0421	0.0228569	1.84189	0.0684547	No
	Side-Ipsi*Type-UVN*Day-4d vs Side-Ipsi*Type-UL*Day-1d	0.0417667	0.0228569	1.82731	0.070636	No
	Side-Ipsi*Type-UVN*Day-4d vs Side-Ipsi*Type-UL*Day-4d	0.0368333	0.0228569	1.61147	0.110229	No
	Side-Ipsi*Type-UVN*Day-4d vs Side-Ipsi*Type-UL*Day-7d	0.0269167	0.0228569	1.17761	0.241746	No
	Side-Ipsi*Type-UVN*Day-4d vs Side-Ipsi*Type-UL*Day-28d	0.01985	0.0228569	0.868445	0.38723	No
	Side-Ipsi*Type-UVN*Day-4d vs Side-Contra*Type-UVN*Day-1d	0.0179	0.0228569	0.783132	0.435401	No
	Side-Ipsi*Type-UVN*Day-4d vs Side-Ipsi*Type-UVN*Day-1d	0.01665	0.0228569	0.728444	0.468044	No
	Side-Ipsi*Type-UVN*Day-4d vs Side-Ipsi*Type-UVN*Day-28d	0.0108333	0.0228569	0.473962	0.63656	No
	Side-Ipsi*Type-UVN*Day-28d vs Side-Contra*Type-UL*Day-BL	0.142117	0.0228569	6.21766	< 0,0001	Yes
	Side-Ipsi*Type-UVN*Day-28d vs Side-Contra*Type-UVN*Day-BL	0.11245	0.0228569	4.91973	< 0,0001	Yes
	Side-Ipsi*Type-UVN*Day-28d vs Side-Contra*Type-UVN*Day-28d	0.104517	0.0228569	4.57264	< 0,0001	Yes
	Side-Ipsi*Type-UVN*Day-28d vs Side-Contra*Type-UL*Day-28d	0.0681167	0.0228569	2.98013	0.00361735	Yes
	Side-Ipsi*Type-UVN*Day-28d vs Side-Contra*Type-UVN*Day-7d	0.0658167	0.0228569	2.8795	0.00487234	Yes
	Side-Ipsi*Type-UVN*Day-28d vs Side-Contra*Type-UL*Day-4d	0.0606833	0.0228569	2.65492	0.00923146	Yes
	Side-Ipsi*Type-UVN*Day-28d vs Side-Contra*Type-UL*Day-7d	0.0570333	0.0228569	2.49523	0.0142245	Yes
	Side-Ipsi*Type-UVN*Day-28d vs Side-Contra*Type-UL*Day-1d	0.0312667	0.0228569	1.36793	0.174401	No
	Side-Ipsi*Type-UVN*Day-28d vs Side-Ipsi*Type-UL*Day-1d	0.0309333	0.0228569	1.35334	0.178997	No
	Side-Ipsi*Type-UVN*Day-28d vs Side-Ipsi*Type-UL*Day-4d	0.026	0.0228569	1.13751	0.258043	No
	Side-Ipsi*Type-UVN*Day-28d vs Side-Ipsi*Type-UL*Day-7d	0.0160833	0.0228569	0.703652	0.483285	No
	Side-Ipsi*Type-UVN*Day-28d vs Side-Ipsi*Type-UL*Day-28d	0.00901667	0.0228569	0.394483	0.694065	No
	Side-Ipsi*Type-UVN*Day-28d vs Side-Contra*Type-UVN*Day-1d	0.00706667	0.0228569	0.309169	0.757836	No
	Side-Ipsi*Type-UVN*Day-28d vs Side-Ipsi*Type-UVN*Day-1d	0.00581667	0.0228569	0.254481	0.799646	No
	Side-Ipsi*Type-UVN*Day-1d vs Side-Contra*Type-UL*Day-BL	0.1363	0.0228569	5.96318	< 0,0001	Yes
	Side-Ipsi*Type-UVN*Day-1d vs Side-Contra*Type-UVN*Day-BL	0.106633	0.0228569	4.66525	< 0,0001	Yes
	Side-Ipsi*Type-UVN*Day-1d vs Side-Contra*Type-UVN*Day-28d	0.0987	0.0228569	4.31816	< 0,0001	Yes
	Side-Ipsi*Type-UVN*Day-1d vs Side-Contra*Type-UL*Day-28d	0.0623	0.0228569	2.72565	0.00757786	Yes
	Side-Ipsi*Type-UVN*Day-1d vs Side-Contra*Type-UVN*Day-7d	0.06	0.0228569	2.62502	0.0100239	Yes
	Side-Ipsi*Type-UVN*Day-1d vs Side-Contra*Type-UL*Day-4d	0.0548667	0.0228569	2.40044	0.018225	Yes
	Side-Ipsi*Type-UVN*Day-1d vs Side-Contra*Type-UL*Day-7d	0.0512167	0.0228569	2.24075	0.0272542	Yes
	Side-Ipsi*Type-UVN*Day-1d vs Side-Contra*Type-UL*Day-1d	0.02545	0.0228569	1.11345	0.268186	No
	Side-Ipsi*Type-UVN*Day-1d vs Side-Ipsi*Type-UL*Day-1d	0.0251167	0.0228569	1.09886	0.274466	No
	Side-Ipsi*Type-UVN*Day-1d vs Side-Ipsi*Type-UL*Day-4d	0.0201833	0.0228569	0.883028	0.379339	No
	Side-Ipsi*Type-UVN*Day-1d vs Side-Ipsi*Type-UL*Day-7d	0.0102667	0.0228569	0.44917	0.654281	No
	Side-Ipsi*Type-UVN*Day-1d vs Side-Ipsi*Type-UL*Day-28d	0.0032	0.0228569	0.140001	0.888941	No
	Side-Ipsi*Type-UVN*Day-1d vs Side-Contra*Type-UVN*Day-1d	0.00125	0.0228569	0.054688	0.956496	No
	Side-Contra*Type-UVN*Day-1d vs Side-Contra*Type-UL*Day-BL	0.13505	0.0228569	5.90849	< 0,0001	Yes
	Side-Contra*Type-UVN*Day-1d vs Side-Contra*Type-UVN*Day-BL	0.105383	0.0228569	4.61056	< 0,0001	Yes
	Side-Contra*Type-UVN*Day-1d vs Side-Contra*Type-UVN*Day-28d	0.09745	0.0228569	4.26347	< 0,0001	Yes
	Side-Contra*Type-UVN*Day-1d vs Side-Contra*Type-UL*Day-28d	0.06105	0.0228569	2.67096	0.00883008	Yes
	Side-Contra*Type-UVN*Day-1d vs Side-Contra*Type-UVN*Day-7d	0.05875	0.0228569	2.57033	0.011634	Yes
	Side-Contra*Type-UVN*Day-1d vs Side-Contra*Type-UL*Day-4d	0.0536167	0.0228569	2.34575	0.0209627	Yes
	Side-Contra*Type-UVN*Day-1d vs Side-Contra*Type-UL*Day-7d	0.0499667	0.0228569	2.18606	0.0311443	Yes
	Side-Contra*Type-UVN*Day-1d vs Side-Contra*Type-UL*Day-1d	0.0242	0.0228569	1.05876	0.29226	No
	Side-Contra*Type-UVN*Day-1d vs Side-Ipsi*Type-UL*Day-1d	0.0238667	0.0228569	1.04418	0.298922	No
	Side-Contra*Type-UVN*Day-1d vs Side-Ipsi*Type-UL*Day-4d	0.0189333	0.0228569	0.82834	0.40945	No
	Side-Contra*Type-UVN*Day-1d vs Side-Ipsi*Type-UL*Day-7d	0.00901667	0.0228569	0.394483	0.694065	No
	Side-Contra*Type-UVN*Day-1d vs Side-Ipsi*Type-UL*Day-28d	0.00195	0.0228569	0.0853132	0.932183	No
	Side-Ipsi*Type-UL*Day-28d vs Side-Contra*Type-UL*Day-BL	0.1331	0.0228569	5.82317	< 0,0001	Yes
	Side-Ipsi*Type-UL*Day-28d vs Side-Contra*Type-UVN*Day-BL	0.103433	0.0228569	4.52525	< 0,0001	Yes
	Side-Ipsi*Type-UL*Day-28d vs Side-Contra*Type-UVN*Day-28d	0.0955	0.0228569	4.17816	< 0,0001	Yes
	Side-Ipsi*Type-UL*Day-28d vs Side-Contra*Type-UL*Day-28d	0.0591	0.0228569	2.58565	0.0111612	Yes
	Side-Ipsi*Type-UL*Day-28d vs Side-Contra*Type-UVN*Day-7d	0.0568	0.0228569	2.48502	0.0146139	Yes
	Side-Ipsi*Type-UL*Day-28d vs Side-Contra*Type-UL*Day-4d	0.0516667	0.0228569	2.26044	0.0259618	Yes
	Side-Ipsi*Type-UL*Day-28d vs Side-Contra*Type-UL*Day-7d	0.0480167	0.0228569	2.10075	0.0381781	Yes
	Side-Ipsi*Type-UL*Day-28d vs Side-Contra*Type-UL*Day-1d	0.02225	0.0228569	0.973446	0.332681	No
	Side-Ipsi*Type-UL*Day-28d vs Side-Ipsi*Type-UL*Day-1d	0.0219167	0.0228569	0.958862	0.339941	No
	Side-Ipsi*Type-UL*Day-28d vs Side-Ipsi*Type-UL*Day-4d	0.0169833	0.0228569	0.743027	0.459207	No
	Side-Ipsi*Type-UL*Day-28d vs Side-Ipsi*Type-UL*Day-7d	0.00706667	0.0228569	0.309169	0.757836	No
	Side-Ipsi*Type-UL*Day-7d vs Side-Contra*Type-UL*Day-BL	0.126033	0.0228569	5.51401	< 0,0001	Yes
	Side-Ipsi*Type-UL*Day-7d vs Side-Contra*Type-UVN*Day-BL	0.0963667	0.0228569	4.21608	< 0,0001	Yes
	Side-Ipsi*Type-UL*Day-7d vs Side-Contra*Type-UVN*Day-28d	0.0884333	0.0228569	3.86899	0.000194804	Yes
	Side-Ipsi*Type-UL*Day-7d vs Side-Contra*Type-UL*Day-28d	0.0520333	0.0228569	2.27648	0.0249487	Yes
	Side-Ipsi*Type-UL*Day-7d vs Side-Contra*Type-UVN*Day-7d	0.0497333	0.0228569	2.17585	0.0319217	Yes
	Side-Ipsi*Type-UL*Day-7d vs Side-Contra*Type-UL*Day-4d	0.0446	0.0228569	1.95127	0.0538234	No
	Side-Ipsi*Type-UL*Day-7d vs Side-Contra*Type-UL*Day-7d	0.04095	0.0228569	1.79158	0.0762254	No
	Side-Ipsi*Type-UL*Day-7d vs Side-Contra*Type-UL*Day-1d	0.0151833	0.0228569	0.664276	0.508042	No
	Side-Ipsi*Type-UL*Day-7d vs Side-Ipsi*Type-UL*Day-1d	0.01485	0.0228569	0.649693	0.51738	No
	Side-Ipsi*Type-UL*Day-7d vs Side-Ipsi*Type-UL*Day-4d	0.00991667	0.0228569	0.433858	0.665326	No
	Side-Ipsi*Type-UL*Day-4d vs Side-Contra*Type-UL*Day-BL	0.116117	0.0228569	5.08015	< 0,0001	Yes
	Side-Ipsi*Type-UL*Day-4d vs Side-Contra*Type-UVN*Day-BL	0.08645	0.0228569	3.78222	0.000264807	Yes
	Side-Ipsi*Type-UL*Day-4d vs Side-Contra*Type-UVN*Day-28d	0.0785167	0.0228569	3.43513	0.000863672	Yes
	Side-Ipsi*Type-UL*Day-4d vs Side-Contra*Type-UL*Day-28d	0.0421167	0.0228569	1.84262	0.0683472	No
	Side-Ipsi*Type-UL*Day-4d vs Side-Contra*Type-UVN*Day-7d	0.0398167	0.0228569	1.74199	0.0845842	No
	Side-Ipsi*Type-UL*Day-4d vs Side-Contra*Type-UL*Day-4d	0.0346833	0.0228569	1.51741	0.132319	No
	Side-Ipsi*Type-UL*Day-4d vs Side-Contra*Type-UL*Day-7d	0.0310333	0.0228569	1.35772	0.177608	No
	Side-Ipsi*Type-UL*Day-4d vs Side-Contra*Type-UL*Day-1d	0.00526667	0.0228569	0.230419	0.818237	No
	Side-Ipsi*Type-UL*Day-4d vs Side-Ipsi*Type-UL*Day-1d	0.00493333	0.0228569	0.215835	0.829556	No
	Side-Ipsi*Type-UL*Day-1d vs Side-Contra*Type-UL*Day-BL	0.111183	0.0228569	4.86431	< 0,0001	Yes
	Side-Ipsi*Type-UL*Day-1d vs Side-Contra*Type-UVN*Day-BL	0.0815167	0.0228569	3.56638	0.000557211	Yes
	Side-Ipsi*Type-UL*Day-1d vs Side-Contra*Type-UVN*Day-28d	0.0735833	0.0228569	3.2193	0.0017333	Yes
	Side-Ipsi*Type-UL*Day-1d vs Side-Contra*Type-UL*Day-28d	0.0371833	0.0228569	1.62678	0.10693	No
	Side-Ipsi*Type-UL*Day-1d vs Side-Contra*Type-UVN*Day-7d	0.0348833	0.0228569	1.52616	0.130127	No
	Side-Ipsi*Type-UL*Day-1d vs Side-Contra*Type-UL*Day-4d	0.02975	0.0228569	1.30157	0.196053	No
	Side-Ipsi*Type-UL*Day-1d vs Side-Contra*Type-UL*Day-7d	0.0261	0.0228569	1.14188	0.256229	No
	Side-Ipsi*Type-UL*Day-1d vs Side-Contra*Type-UL*Day-1d	0.000333333	0.0228569	0.0145835	0.988394	No
	Side-Contra*Type-UL*Day-1d vs Side-Contra*Type-UL*Day-BL	0.11085	0.0228569	4.84973	< 0,0001	Yes
	Side-Contra*Type-UL*Day-1d vs Side-Contra*Type-UVN*Day-BL	0.0811833	0.0228569	3.5518	0.000585329	Yes
	Side-Contra*Type-UL*Day-1d vs Side-Contra*Type-UVN*Day-28d	0.07325	0.0228569	3.20471	0.00181483	Yes
	Side-Contra*Type-UL*Day-1d vs Side-Contra*Type-UL*Day-28d	0.03685	0.0228569	1.6122	0.11007	No
	Side-Contra*Type-UL*Day-1d vs Side-Contra*Type-UVN*Day-7d	0.03455	0.0228569	1.51158	0.133796	No
	Side-Contra*Type-UL*Day-1d vs Side-Contra*Type-UL*Day-4d	0.0294167	0.0228569	1.28699	0.201069	No
	Side-Contra*Type-UL*Day-1d vs Side-Contra*Type-UL*Day-7d	0.0257667	0.0228569	1.1273	0.262313	No
	Side-Contra*Type-UL*Day-7d vs Side-Contra*Type-UL*Day-BL	0.0850833	0.0228569	3.72243	0.000326339	Yes
	Side-Contra*Type-UL*Day-7d vs Side-Contra*Type-UVN*Day-BL	0.0554167	0.0228569	2.4245	0.0171245	Yes
	Side-Contra*Type-UL*Day-7d vs Side-Contra*Type-UVN*Day-28d	0.0474833	0.0228569	2.07741	0.0403259	Yes
	Side-Contra*Type-UL*Day-7d vs Side-Contra*Type-UL*Day-28d	0.0110833	0.0228569	0.4849	0.628808	No
	Side-Contra*Type-UL*Day-7d vs Side-Contra*Type-UVN*Day-7d	0.00878333	0.0228569	0.384274	0.701591	No
	Side-Contra*Type-UL*Day-7d vs Side-Contra*Type-UL*Day-4d	0.00365	0.0228569	0.159689	0.873448	No
	Side-Contra*Type-UL*Day-4d vs Side-Contra*Type-UL*Day-BL	0.0814333	0.0228569	3.56274	0.000564118	Yes
	Side-Contra*Type-UL*Day-4d vs Side-Contra*Type-UVN*Day-BL	0.0517667	0.0228569	2.26481	0.025682	Yes
	Side-Contra*Type-UL*Day-4d vs Side-Contra*Type-UVN*Day-28d	0.0438333	0.0228569	1.91772	0.0579991	No
	Side-Contra*Type-UL*Day-4d vs Side-Contra*Type-UL*Day-28d	0.00743333	0.0228569	0.325211	0.745701	No
	Side-Contra*Type-UL*Day-4d vs Side-Contra*Type-UVN*Day-7d	0.00513333	0.0228569	0.224585	0.82276	No
	Side-Contra*Type-UVN*Day-7d vs Side-Contra*Type-UL*Day-BL	0.0763	0.0228569	3.33815	0.00118553	Yes
	Side-Contra*Type-UVN*Day-7d vs Side-Contra*Type-UVN*Day-BL	0.0466333	0.0228569	2.04023	0.0439639	Yes
	Side-Contra*Type-UVN*Day-7d vs Side-Contra*Type-UVN*Day-28d	0.0387	0.0228569	1.69314	0.0935421	No
	Side-Contra*Type-UVN*Day-7d vs Side-Contra*Type-UL*Day-28d	0.0023	0.0228569	0.100626	0.920049	No
	Side-Contra*Type-UL*Day-28d vs Side-Contra*Type-UL*Day-BL	0.074	0.0228569	3.23753	0.0016362	Yes
	Side-Contra*Type-UL*Day-28d vs Side-Contra*Type-UVN*Day-BL	0.0443333	0.0228569	1.9396	0.055246	No
	Side-Contra*Type-UL*Day-28d vs Side-Contra*Type-UVN*Day-28d	0.0364	0.0228569	1.59251	0.114426	No
	Side-Contra*Type-UVN*Day-28d vs Side-Contra*Type-UL*Day-BL	0.0376	0.0228569	1.64501	0.103107	No
	Side-Contra*Type-UVN*Day-28d vs Side-Contra*Type-UVN*Day-BL	0.00793333	0.0228569	0.347086	0.729256	No
	Side-Contra*Type-UVN*Day-BL vs Side-Contra*Type-UL*Day-BL	0.0296667	0.0228569	1.29793	0.197298	No
	Tukey's d critical value:			5.14899
	Category	LS means	Groups
	Side-Ipsi*Type-UVN*Day-BL	0.12085	A
	Side-Ipsi*Type-UL*Day-BL	0.0976	A
	Side-Contra*Type-UVN*Day-4d	0.02525		B
	Side-Ipsi*Type-UVN*Day-7d	0.0246833		B
	Side-Ipsi*Type-UVN*Day-4d	0.0235333		B
	Side-Ipsi*Type-UVN*Day-28d	0.0127		B
	Side-Ipsi*Type-UVN*Day-1d	0.00688333		B
	Side-Contra*Type-UVN*Day-1d	0.00563333		B
	Side-Ipsi*Type-UL*Day-28d	0.00368333		B
	Side-Ipsi*Type-UL*Day-7d	-0.00338333		B	C
	Side-Ipsi*Type-UL*Day-4d	-0.0133		B	C	D
	Side-Ipsi*Type-UL*Day-1d	-0.0182333		B	C	D
	Side-Contra*Type-UL*Day-1d	-0.0185667		B	C	D
	Side-Contra*Type-UL*Day-7d	-0.0443333			C	D
	Side-Contra*Type-UL*Day-4d	-0.0479833			C	D	E
	Side-Contra*Type-UVN*Day-7d	-0.0531167				D	E
	Side-Contra*Type-UL*Day-28d	-0.0554167				D	E	F
	Side-Contra*Type-UVN*Day-28d	-0.0918167					E	F	G
	Side-Contra*Type-UVN*Day-BL	-0.09975						F	G
	Side-Contra*Type-UL*Day-BL	-0.129417							G

[truncated: 2 more sheets: RepANOVA Slope, RepANOVA NS]
